# Supplementary material for: CEP290 deficiency disrupts ciliary axonemal architecture in human iPSC-derived brain organoids
Source: J Cell Sci. 2025 Oct 31;138(20):jcs264092. doi: 10.1242/jcs.264092 (PMC12633733; doi:10.1242/jcs.264092)
Supplement: Table S1. Quantification of organoid sizes [file joces-138-264092-TableS1.xlsx]

## Sheet: Sheet1
	CONTROL						CRISPR CONTROL						Mutant 1						Mutant 2
	Day 15	Day 30	Day 45	Day 80			Day 15	Day 30	Day 45	Day 80			Day 15	Day 30	Day 45	Day 80			Day 15	Day 30	Day 45	Day 80
averages	0.114857	0.128343	0.265645	0.460212			0.0954	0.1365	0.199921	0.294773			0.1054	0.143	0.289	0.462136			0.1018	0.173663	0.267324	0.542647
	0.107	0.387014	0.38404	0.536571			0.0865	0.529944	0.330321	0.396125			0.101625	0.271625	0.315167	0.443375			0.108375	0.42104	0.190628	0.609818
	0.114857	0.249148	0.27127	0.50014			0.094	0.247152	0.203941	0.590444			0.1123	0.227065	0.260381	0.382737			0.1365
	0.0982						0.10925						0.1184						0.121167
individual measurements of organoids - color coding indicates indpendent runs
	0.149	0.145	0.282	0.446			0.092	0.164	0.171	0.349			0.107	0.153	0.264	0.511			0.108	0.192	0.321	0.53
	0.1	0.127	0.235	0.496			0.092	0.101	0.233	0.509			0.105	0.102	0.321	0.565			0.11	0.179	0.319	0.51
	0.111	0.115	0.238	0.368			0.074	0.151	0.211	0.303			0.109	0.099	0.26	0.746			0.105	0.163	0.195	0.508
	0.115	0.074	0.211	0.498			0.105	0.139	0.158	0.624			0.112	0.132	0.387	0.47			0.099	0.17	0.225	0.478
	0.104	0.142	0.216	0.437			0.114	0.128	0.226	0.28			0.094	0.107	0.362	0.497			0.087	0.132	0.338	0.531
	0.118	0.142	0.285	0.454			0.092	0.098	0.267	0.296			0.091	0.135	0.283	0.408			0.109	0.176	0.388	0.757
	0.107	0.14	0.288	0.396			0.075	0.134	0.214	0.161			0.108	0.116	0.227	0.424			0.098	0.157	0.35	0.699
	0.104	0.165	0.321	0.423			0.082	0.097	0.106	0.125			0.085	0.093	0.259	0.459			0.113	0.184	0.291	0.782
	0.093	0.155	0.216	0.481			0.086	0.151	0.167	0.234			0.098	0.162	0.271	0.565			0.114	0.154	0.304	0.508
	0.123	0.104	0.308	0.379			0.094	0.106	0.187	0.159			0.135	0.108	0.342	0.523			0.117	0.088	0.316	0.805
	0.096	0.142	0.234	0.449			0.09	0.15	0.112	0.207			0.097	0.134	0.277	0.474			0.107	0.07	0.396	0.732
	0.119	0.172	0.279	0.39			0.09	0.139	0.14	0.282			0.094	0.15	0.288	0.486			0.1	0.164	0.237	0.55
	0.149	0.084	0.294	0.405			0.092	0.141	0.215	0.363			0.105	0.17	0.353	0.541			0.109	0.136	0.266	0.585
	0.1	0.121	0.187	0.264			0.077	0.115	0.211	0.341			0.166	0.143	0.366	0.538			0.168	0.098	0.231	0.74
	0.111	0.107	0.367	0.361			0.112	0.185	0.234	0.308			0.081	0.135	0.33	0.377			0.162	0.121	0.346	0.67
	0.115	0.126	0.285	0.523			0.093	0.14	0.229	0.261			0.075	0.113	0.236	0.508			0.131	0.172	0.261	0.515
	0.104	0.155	0.252	0.525			0.1	0.106	0.201	0.273			0.119	0.135	0.287	0.391			0.131	0.155	0.231	0.843
	0.118	0.12	0.209	0.512			0.082	0.095	0.213	0.193			0.117	0.179	0.326	0.537			0.137	0.206	0.301	0.518
	0.107	0.094	0.198	0.515			0.112	0.13	0.243	0.301			0.124	0.112	0.3	0.617			0.135	0.18	0.113	0.497
	0.093	0.155	0.288	0.632			0.126	0.124	0.246	0.426			0.115	0.19	0.283	0.359			0.142	0.141	0.259	0.617
	0.093	0.116	0.198	0.412			0.117	0.079	0.165	0.3			0.11	0.111	0.243	0.616			0.086	0.12	0.202	0.436
	0.092	0.086	0.291	0.372				0.111	0.154	0.19			0.11	0.121	0.308	0.4			0.119	0.12	0.31	0.518
	0.109	0.094	0.279	0.472				0.173	0.203	0.349			0.106	0.127	0.218	0.564			0.099	0.195	0.255	0.264
	0.104	0.134	0.268	0.511				0.142	0.186	0.467			0.128	0.162	0.349	0.57			0.121	0.208	0.147	0.539
		0.123	0.318	0.437				0.158	0.249	0.44			0.128	0.17	0.284	0.466			0.116	0.147	0.301	0.494
		0.094	0.237	0.405				0.134	0.141	0.585			0.112	0.14	0.304	0.447			0.144	0.181	0.285	0.303
		0.162	0.319	0.438				0.116	0.184	0.437			0.113	0.091	0.279	0.354			0.128	0.287	0.258	0.335
		0.136	0.354	0.551				0.196	0.144	0.274			0.111	0.157	0.298	0.426				0.18	0.304	0.345
		0.119	0.149	0.544				0.157	0.294	0.34				0.126	0.293	0.348				0.187	0.202	0.48
		0.113	0.278	0.553				0.121	0.173	0.277				0.144	0.256	0.568				0.151	0.26	0.367
		0.141	0.267	0.578				0.104	0.15	0.534				0.141	0.312	0.406				0.184	0.137	0.406
		0.09	0.233	0.458				0.145	0.118	0.512				0.16	0.274	0.354				0.216	0.207	0.446
		0.167	0.258	0.502				0.145	0.16	0.409				0.158	0.262	0.415				0.219	0.333	0.683
		0.136	0.16	0.589				0.14	0.195	0.605				0.111	0.366	0.44				0.143	0.26	0.459
		0.114	0.289	0.438				0.093	0.212	0.658				0.126	0.222	0.321				0.134	0.206	0.461
		0.117	0.182	0.527				0.127	0.174	0.552				0.106	0.211	0.503				0.155	0.304	0.625
		0.146	0.31	0.568				0.147	0.264	0.671				0.113	0.28	0.382				0.17	0.211	0.947
		0.187	0.297	0.67				0.114	0.294	0.456				0.121	0.351	0.478				0.208	0.137	0.564
		0.119	0.267	0.463				0.1	0.174	0.6				0.176	0.358	0.458				0.233	0.19	0.551
		0.139	0.21	0.501				0.131	0.136	0.388				0.185	0.287	0.452				0.207	0.331	0.661
		0.145	0.271	0.503				0.151	0.131	0.377				0.153	0.314	0.406				0.243	0.311	0.659
		0.117	0.203	0.264				0.136	0.25	0.566				0.14	0.271	0.341				0.16	0.306	0.583
		0.12	0.222	0.471				0.174	0.2	0.431				0.169	0.328	0.316				0.108	0.333	0.377
		0.136	0.255	0.524				0.223	0.308	0.337				0.101	0.238	0.307				0.18	0.237	0.356
		0.136	0.255	0.539				0.121	0.24	0.805				0.139	0.363	0.572				0.198	0.196	0.509
		0.149	0.36	0.484				0.25	0.169	0.609				0.178	0.212	0.371				0.147	0.239	0.9
		0.128	0.252	0.339				0.141	0.29	0.91				0.208	0.388	0.472				0.201	0.312	0.608
		0.108	0.332	0.507				0.131	0.147	1.208				0.179	0.275	0.426				0.165	0.32	0.657
		0.143	0.275	0.605				0.139	0.254					0.176	0.274	0.426				0.255	0.304	0.628
		0.126	0.263	0.291				0.111	0.191					0.157	0.266	0.413				0.161	0.273	0.863
		0.137	0.294	0.422				0.206	0.177					0.21	0.328	0.51				0.191	0.25	0.714
		0.097	0.358	0.477				0.118	0.214					0.189	0.294	0.47				0.153	0.397	0.363
		0.108	0.334	0.538				0.131	0.272					0.166	0.266	0.505				0.157	0.331	0.709
		0.122	0.206	0.563				0.159	0.278					0.174	0.229	0.4				0.19	0.38	0.629
		0.079	0.277	0.498				0.112	0.15					0.105	0.314	0.455				0.136	0.331	0.742
		0.115	0.231	0.584				0.138	0.2					0.146	0.219	0.411				0.173	0.211	0.485
		0.108	0.256	0.337				0.115	0.235					0.174	0.199	0.408				0.154	0.348	0.593
		0.129	0.291	0.672				0.111	0.168					0.149	0.294	0.514				0.217	0.202	0.564
		0.157	0.226	0.371				0.139	0.187					0.145	0.289	0.391				0.17	0.265	0.748
		0.067	0.226	0.651				0.108	0.13					0.131	0.299	0.35				0.185	0.296	0.721
		0.145	0.262	0.595				0.149	0.189					0.08	0.261	0.409				0.179	0.202	0.541
		0.13	0.298	0.531				0.173	0.275					0.138	0.286	0.257				0.185	0.243	0.465
		0.118	0.3	0.574				0.671	0.186					0.163	0.314	0.486				0.177	0.214	0.465
		0.125	0.323	0.406				0.507	0.335					0.14	0.28	0.218				0.111	0.18	0.472
		0.16	0.21	0.572				0.401	0.335					0.163	0.242	0.194				0.188	0.239	0.673
		0.094	0.282	0.56				0.563	0.252					0.151	0.252	0.503				0.158	0.257	0.525
		0.167	0.254	0.529				0.476	0.367					0.328	0.275	0.272				0.166	0.188	0.766
		0.188	0.245	0.569				0.654	0.28					0.294	0.364	0.695				0.163	0.196
		0.156	0.328	0.475				0.391	0.469					0.325	0.305	0.485				0.223	0.342
		0.156	0.332	0.477				0.747	0.448					0.181	0.214	0.52				0.183	0.269
		0.428	0.16	0.623				0.442	0.324					0.391	0.303	0.364				0.225	0.28
		0.397	0.313	0.434				0.451	0.395					0.253	0.384	0.487				0.181	0.167
		0.449	0.3	0.459				0.825	0.262					0.175	0.548	0.4				0.184	0.155
		0.467	0.325	0.581				0.666	0.46					0.226	0.377	0.218				0.217	0.159
		0.374	0.217	0.597				0.274	0.348					0.2	0.255	0.263				0.192	0.22
		0.392	0.296	0.562				0.436	0.308					0.192	0.547	0.463				0.215	0.275
		0.308	0.358	0.572				0.514	0.241					0.176	0.531	0.43				0.146	0.173
		0.239	0.39	0.458				0.682	0.349					0.125	0.381	0.25				0.223	0.217
		0.222	0.342	0.259				0.57	0.275					0.213	0.357	0.358				0.166	0.242
		0.369	0.307	0.606				0.269	0.371					0.299	0.554					0.184	0.139
		0.497	0.292	0.39				0.227	0.399					0.202	0.229					0.38	0.235
		0.33	0.421	0.553				0.232	0.141					0.211	0.296					0.363	0.132
		0.369	0.253	0.657				0.316	0.197					0.177	0.31					0.377	0.093
		0.524	0.37	0.474				0.23	0.209					0.294	0.307					0.399	0.204
		0.4	0.294	0.659				0.227	0.432					0.229	0.166					0.55	0.213
		0.472	0.358	0.5				0.227	0.407					0.256	0.215					0.418	0.263
		0.401	0.336	0.484				0.242	0.316					0.224	0.449					0.591	0.178
		0.308	0.781	0.528				0.298	0.518					0.246	0.152					0.51	0.113
		0.57	0.447	0.22				0.289	0.183					0.273	0.193					0.272	0.21
		0.4	0.434	0.394				0.174	0.331					0.242	0.376					0.542	0.238
		0.325	0.391	0.436				0.256	0.297					0.317	0.249					0.416	0.275
		0.429	0.235	0.604				0.213	0.179					0.275	0.229					0.668	0.272
		0.52	0.386	0.541				0.291	0.243					0.235	0.258					0.38	0.253
		0.298	0.312	0.653				0.335	0.136					0.24	0.399					0.363	0.212
		0.239	0.275	0.51				0.2	0.192					0.171	0.133					0.377	0.22
		0.556	0.5	0.47				0.272	0.211					0.201	0.273					0.399	0.11
		0.439	0.509	0.356				0.209	0.172					0.253	0.257					0.55	0.141
		0.49	0.355					0.133	0.207					0.232	0.299					0.418	0.103
		0.359	0.411					0.27	0.262					0.26	0.237					0.591	0.158
		0.359	0.446					0.203	0.18					0.197	0.191					0.51	0.216
		0.352	0.398					0.206	0.154					0.227	0.324					0.272	0.157
		0.424	0.219					0.237	0.133					0.284	0.276					0.542	0.197
		0.273	0.242					0.291	0.271					0.166	0.29					0.416	0.19
		0.326	0.331					0.281	0.244					0.189	0.283					0.668	0.131
		0.422	0.241					0.272	0.209					0.228	0.263					0.336	0.236
		0.458	0.27					0.271	0.16					0.179	0.229					0.414	0.195
		0.161	0.249					0.255	0.187					0.166	0.335					0.448	0.149
		0.309	0.239					0.251	0.199					0.219	0.311					0.428	0.163
		0.422	0.227					0.214	0.249					0.225	0.262					0.426	0.126
		0.416	0.368					0.244	0.122					0.244	0.286					0.23	0.163
		0.261	0.379					0.289	0.203					0.258	0.221					0.485	0.235
		0.384	0.221					0.275	0.183					0.251	0.294					0.391	0.22
		0.413	0.39					0.266	0.226					0.231	0.205					0.304	0.203
		0.482	0.295					0.319	0.216					0.257	0.253					0.345	0.246
		0.513	0.281					0.223	0.213					0.244	0.338					0.441
		0.43	0.265					0.262	0.16					0.198	0.397					0.47
		0.4	0.333					0.238	0.193					0.238	0.273					0.283
		0.439	0.135					0.205	0.159					0.311	0.335					0.414
		0.463	0.215					0.268	0.274					0.192	0.279					0.448
		0.494	0.315					0.241	0.255					0.198	0.402					0.428
		0.326	0.283					0.264	0.284						0.223					0.426
		0.253	0.258					0.205	0.207						0.166					0.23
		0.309	0.273					0.228	0.184						0.242					0.485
		0.492	0.259					0.261	0.193						0.17					0.391
		0.467	0.301					0.246	0.274						0.212					0.304
		0.411	0.309					0.213							0.144					0.345
		0.381	0.261												0.23					0.441
		0.399	0.267												0.349					0.47
		0.215	0.262												0.24					0.283
		0.458	0.228												0.228					0.414
		0.273	0.261												0.3
		0.4	0.268												0.213
		0.309	0.219												0.247
		0.374	0.28												0.268
		0.336	0.25												0.259
		0.271	0.312												0.24
		0.349	0.298												0.226
		0.415	0.233												0.155
		0.443													0.255
		0.315													0.213
		0.42													0.297
		0.477													0.203
		0.279
		0.238
		0.258
		0.192
		0.225
		0.201
		0.255
		0.315
		0.199
		0.23
		0.195
		0.261
		0.174
		0.279
		0.266
		0.26
		0.262
		0.205
		0.322
		0.322
		0.293
		0.177
		0.299
		0.336
		0.18
		0.242
		0.251
		0.27
		0.219
		0.251
		0.193
		0.139
		0.24
		0.27
		0.189
		0.286
		0.259
		0.194
		0.262
		0.277
		0.207
		0.207
		0.254
		0.273
		0.235
		0.317
		0.366
		0.279
		0.231
		0.252
		0.276
		0.297
		0.252
		0.243
