# Supplementary material for: CEP290 deficiency disrupts ciliary axonemal architecture in human iPSC-derived brain organoids
Source: J Cell Sci. 2025 Oct 31;138(20):jcs264092. doi: 10.1242/jcs.264092 (PMC12633733; doi:10.1242/jcs.264092)
Supplement: Table S2. Wnt signaling: [file joces-138-264092-TableS2.xlsx]

## Sheet: Wnt cluster 7 vs other clusters
Comparison of Wnt in mutant cells from cluster 7 with mutant cells from all other clusters
gene	p_val	avg_log2FC	pct.1	pct.2	p_val_adj
RSPO2	0	7.57142	0.754	0.016	0
SERPINF1	0	6.1505	0.557	0.042	0
ROR2	6.13959e-225	3.8557	0.55	0.064	1.1058e-220
RSPO3	8.5032e-212	5.28515	0.496	0.057	1.53151e-207
BAMBI	1.40414e-160	3.68413	0.446	0.058	2.529e-156
WNT5A	1.12515e-120	3.22145	0.329	0.04	2.0265e-116
SMAD3	1.36769e-109	2.57998	0.514	0.104	2.46334e-105
CCND2	7.23244e-106	-1.91218	0.746	0.982	1.30263e-101
CCND1	4.79076e-83	2.46227	0.636	0.207	8.62864e-79
SFRP1	2.26321e-81	-4.57003	0.107	0.714	4.07627e-77
MAPK8	2.8006e-70	-1.79446	0.582	0.902	5.04417e-66
ROCK2	2.03914e-59	-1.62712	0.561	0.873	3.6727e-55
APC	7.18955e-55	-1.19693	0.771	0.967	1.29491e-50
GSK3B	6.42564e-51	-1.26961	0.682	0.915	1.15732e-46
PLCB1	7.90231e-50	-1.43074	0.732	0.947	1.42328e-45
PRICKLE2	8.26433e-49	1.67385	0.432	0.129	1.48849e-44
CTNND2	7.03408e-43	-1.16134	0.736	0.975	1.26691e-38
APCDD1	5.62261e-41	2.25129	0.393	0.133	1.01269e-36
MCC	1.94599e-38	1.73642	0.418	0.145	3.50492e-34
PRKCA	5.55453e-37	-1.3197	0.7	0.879	1.00043e-32
LRP6	2.14531e-30	-1.14558	0.564	0.817	3.86391e-26
FZD2	2.05061e-28	0.968936	0.629	0.314	3.69335e-24
CTBP2	1.14505e-26	-1.10786	0.607	0.803	2.06235e-22
APC2	3.88638e-23	-1.71579	0.161	0.466	6.99976e-19
ZNRF3	5.23064e-21	0.954521	0.646	0.396	9.42091e-17
CAMK2G	1.18975e-20	-1.50841	0.229	0.502	2.14286e-16
FZD6	1.46639e-20	1.14309	0.407	0.186	2.64112e-16
SKP1	2.35984e-20	0.430195	1	0.987	4.2503e-16
TLE1	7.30041e-20	-0.980881	0.564	0.747	1.31488e-15
PRKACB	4.23941e-19	-1.14031	0.443	0.657	7.6356e-15
CUL1	9.31895e-18	-1.06374	0.543	0.704	1.67844e-13
PPP3CA	1.17006e-17	-1.48911	0.504	0.654	2.10739e-13
CBY1	1.23312e-14	0.938215	0.496	0.294	2.22097e-10
PPP3R1	2.14262e-14	-0.784622	0.525	0.704	3.85908e-10
CCDC88C	2.41829e-14	-1.55226	0.225	0.432	4.35558e-10
CSNK1E	3.91363e-14	-0.793115	0.482	0.676	7.04885e-10
RAC3	1.23814e-13	-1.06307	0.293	0.501	2.23001e-09
CREBBP	5.43121e-13	-0.633294	0.65	0.785	9.78216e-09
CHD8	1.81213e-12	-0.615676	0.589	0.748	3.26382e-08
PPP3CB	2.54131e-12	-0.730406	0.543	0.69	4.57716e-08
CSNK2A1	4.69193e-12	-0.496203	0.793	0.874	8.45064e-08
PSEN1	5.9097e-12	-0.946164	0.339	0.532	1.0644e-07
WNT5B	6.93498e-12	0.921175	0.654	0.494	1.24906e-07
PPP3CC	1.08062e-11	1.03208	0.393	0.23	1.94631e-07
WNT2B	4.68291e-11	1.02255	0.525	0.359	8.43438e-07
TLE3	4.29826e-10	0.7143	0.486	0.32	7.74159e-06
FBXW11	1.08984e-09	-0.473511	0.679	0.787	1.96291e-05
SIAH1	1.29115e-09	-0.673585	0.389	0.561	2.32548e-05
TBL1XR1	1.31961e-08	-0.397642	0.779	0.858	0.000237674
TBL1X	2.12958e-08	0.525576	0.557	0.38	0.000383559
RHOA	3.87552e-08	0.378294	0.875	0.761	0.000698019
SMAD4	6.71151e-08	-0.552668	0.589	0.687	0.00120881
FZD7	1.24957e-07	-0.810818	0.332	0.474	0.0022506
LZTS2	1.39237e-07	0.833831	0.3	0.181	0.0025078
FZD8	2.32957e-07	-1.31722	0.218	0.344	0.00419578
TCF7	1.20358e-06	0.704402	0.407	0.289	0.0216776
TPTEP2-CSNK1E	4.11856e-06	0.533096	0.529	0.404	0.0741795
MAPK10	1.16444e-05	-0.570217	0.507	0.613	0.209727
MAPK9	1.4195e-05	-0.761045	0.286	0.398	0.255667
BTRC	2.6903e-05	-0.53519	0.511	0.606	0.484549
NLK	5.82377e-05	-0.543873	0.461	0.556	1
CTNNB1	6.25966e-05	-0.312739	0.771	0.836	1
RBX1	8.56124e-05	-0.246119	0.936	0.943	1
TCF7L2	0.000108726	0.312319	0.546	0.427	1
CSNK2A2	0.000139007	-0.395834	0.518	0.615	1
EP300	0.000300648	-0.311021	0.625	0.722	1
CAMK2D	0.000404449	-0.527744	0.521	0.604	1
NFATC3	0.000637299	-0.507512	0.482	0.552	1
RUVBL1	0.00167106	-0.429111	0.407	0.49	1
PRKACA	0.0018146	0.427619	0.343	0.259	1
JUN	0.00205279	0.455813	0.732	0.66	1
SENP2	0.00218106	-0.326618	0.425	0.514	1
TCF7L1	0.00219195	-0.281248	0.586	0.399	1
CSNK2B	0.00235833	0.165786	0.8	0.693	1
CTNNBIP1	0.00360249	-0.524901	0.232	0.309	1
PPARD	0.00771419	0.434312	0.329	0.257	1
TLE4	0.00829166	0.164353	0.646	0.538	1
PLCB4	0.00864857	0.638723	0.511	0.456	1
VANGL2	0.00995263	-0.299181	0.314	0.393	1
GPC4	0.0105284	-0.494067	0.357	0.422	1
FZD3	0.0150531	0.453548	0.743	0.765	1
CTBP1	0.0236981	-0.27367	0.339	0.404	1
MAP3K7	0.0269182	-0.217173	0.4	0.476	1
LEF1	0.0331893	-0.530497	0.204	0.253	1
ROR1	0.0718994	0.45204	0.289	0.358	1
DAAM1	0.101929	-0.157463	0.754	0.759	1
TP53	0.114326	0.191372	0.304	0.262	1
INVS	0.182525	-0.320333	0.404	0.424	1
CCAR2	0.439489	-0.150559	0.243	0.262	1
WNT7B	0.93607	0.307688	0.246	0.252	1

## Sheet: cl 7 mut vs co high expression 
Comparison of mutant vs control cells in cluster 7: genes more highly expressed in cluster 7
Gene	p_value	log_fc	p_adj
RSPO2	0.00314724	0.408653	0.0314724
SERPINF1	0.180456	-0.148467	0.330397
ROR2	0.871385	-0.0292411	0.871385
RSPO3	0.00628278	0.465408	0.0418852
BAMBI	0.0976979	0.163434	0.217106
WNT5A	0.0959959	0.0969951	0.217106
SMAD3	0.611324	-0.0537039	0.750693
CCND1	0.076598	-0.164476	0.217106
PRICKLE2	0.684279	0.00273778	0.750693
APCDD1	0.000725355	0.345718	0.0145071
MCC	0.0247078	0.202339	0.0988313
FZD2	0.713158	-0.0585257	0.750693
ZNRF3	0.181719	0.1188	0.330397
FZD6	0.639561	0.0241475	0.750693
CBY1	0.588922	-0.0366218	0.750693
WNT5B	0.696822	0.0243558	0.750693
PPP3CC	0.0208025	-0.182788	0.0988313
WNT2B	0.0329358	0.254689	0.109786
TLE3	0.282618	0.0945601	0.471031
TBL1X	0.36921	0.0752835	0.568016

## Sheet: cl 7 mut vs co selected Wnt
Comparison of mutant vs control cells in cluster 7: selected Wnt components
APC	0.369404	0.081909	0.848151
APC2	0.085236	0.110193	0.289802
AXIN2	0.547626	-0.00818903	0.848151
FOXM1	0.40889	-0.0230694	0.848151
FRAT1	0.751396	-0.0160841	0.924888
FRAT2	0.907824	0.00910338	0.950146
LRP6	0.892266	-0.0163215	0.950146
MCC	0.0247078	0.202339	0.186636
NKD1	0.761673	0.00203991	0.924888
WNT1	NA	0	NA
WNT10A	0.548804	0.00540719	0.848151
WNT10B	0.548804	0.00709843	0.848151
WNT2B	0.0329358	0.254689	0.186636
WNT3	0.0762939	-0.0747288	0.289802
WNT3A	0.950146	0.0118059	0.950146
WNT7B	0.0230387	0.21993	0.186636
WNT8B	0.118488	0.0599742	0.335717
WNT9A	0.730215	0.00467125	0.924888

## Sheet: cl 7 mut vs co Wnt target genes
Comparison of mutant vs control cells in cluster 7: Wnt target genes
BMP4	1.67588e-06	-0.297575	4.69245e-05
FN1	0.0127111	0.434562	0.118637
GREM1	0.0111326	-0.0482361	0.118637
DKK3	0.0242675	0.21549	0.169873
IRX1	0.0765401	-0.0136007	0.26789
MYC	0.0741166	0.109695	0.26789
NEUROG1	0.0752822	-0.120433	0.26789
SNAI2	0.0592513	0.0947764	0.26789
SNAI3	0.138	0.065249	0.429335
SIX3	0.168154	-0.0902477	0.47083
L1CAM	0.193308	-0.0206388	0.492057
NLK	0.225722	0.10344	0.526684
RUNX2	0.33785	-0.0471115	0.727676
AXIN1	0.36838	-0.0483465	0.731528
PITX2	0.39189	0.0294219	0.731528
GBX2	0.486974	0.00664773	0.757516
GREM2	0.486974	0.00893158	0.757516
SALL4	0.435641	0.0162966	0.757516
AXIN2	0.547626	-0.00818903	0.762977
CDX1	0.626731	0.00413416	0.762977
DKK1	0.548804	0.00916293	0.762977
MYCBP	0.612182	-0.0285289	0.762977
NEUROD1	0.626731	0.00519852	0.762977
JAG1	0.656442	0.0304336	0.765849
DKK4	0.7352	0.0022267	0.823424
DKK2	0.830159	0.0354891	0.860906
LEF1	0.821607	0.00459766	0.860906
SNAI1	0.934928	0.00588847	0.934928
FOXN1	NA	0	NA
NKX2-2	NA	0	NA
