# Supplementary material for: CEP290 deficiency disrupts ciliary axonemal architecture in human iPSC-derived brain organoids
Source: J Cell Sci. 2025 Oct 31;138(20):jcs264092. doi: 10.1242/jcs.264092 (PMC12633733; doi:10.1242/jcs.264092)
Supplement: Table S3. Hedgehog signaling: [file joces-138-264092-TableS3.xlsx]

## Sheet: HH cluster 7 compared to others
Comparison mutant cells from cluster 7 with all other clusters
	p_val	avg_log2FC	pct.1	pct.2	p_val_adj
SMO	6.18262e-09	0.696487	0.325	0.183	0.000111355
GLI3	1.38776e-08	-1.99441	0.607	0.593	0.000249949
SUFU	0.0554063	-0.283748	0.271	0.318	1

## Sheet: comparison mut vs co cluster 7
Comparison of mutant versus control cell in cluster 7
Gene	p_value	log_fc	p_adj
SMO	0.667421	-0.0290539	0.667421
GLI1	0.486974	0.00867139	0.608718
GLI3	0.280444	0.122926	0.467407
PTCH1	0.0933736	-0.0470781	0.262793
SUFU	0.105117	0.0970407	0.262793
