# Supplementary material for: CEP290 deficiency disrupts ciliary axonemal architecture in human iPSC-derived brain organoids
Source: J Cell Sci. 2025 Oct 31;138(20):jcs264092. doi: 10.1242/jcs.264092 (PMC12633733; doi:10.1242/jcs.264092)
Supplement: Table S4. Differential expression analysis between mutant and wildtype cells [file joces-138-264092-TableS4.xlsx]

## Sheet: DE genes mut vs co_all cells
	p_val	avg_log2FC	pct.1	pct.2	p_val_adj
ZNF736	0	-9.98472	0	0.131	0
DLX5	1.34e-108	-6.00172	0.002	0.025	2.58e-104
CTSF	1.49e-102	-5.52355	0	0.021	2.89e-98
SCGN	2.61e-51	-4.97684	0.002	0.013	5.04e-47
SP9	8.53e-42	-4.31208	0.001	0.011	1.65e-37
DLX6	1.66e-53	-3.92583	0.002	0.015	3.21e-49
DLX1	2.57e-147	-3.77327	0.006	0.047	4.96e-143
DLX2	3.1e-182	-3.74515	0.009	0.06	5.99e-178
PAX3	2.02e-47	-3.5991	0.003	0.016	3.9e-43
HSPA1A	2.94e-40	-2.60135	0.005	0.019	5.68e-36
ST8SIA5	1.01e-68	-2.49254	0.021	0.036	1.95e-64
PDZRN3	1.22e-124	-2.40015	0.08	0.14	2.36e-120
GAD2	2.63e-47	-2.17617	0.012	0.028	5.09e-43
ERBB4	1.78e-30	-2.17353	0.029	0.037	3.44e-26
TRPC4	2.26e-28	-2.05829	0.007	0.019	4.37e-24
PDYN	8.72e-19	-2.05152	0.003	0.01	1.68e-14
VSTM2A	6.18e-23	-2.01975	0.009	0.015	1.19e-18
ENSG00000288658	1.53e-26	-1.94027	0.006	0.015	2.95e-22
SLC32A1	1.99e-18	-1.83252	0.003	0.011	3.85e-14
KLHL1	1.55e-64	-1.80607	0.026	0.057	2.99e-60
GAD1	3.81e-22	-1.79399	0.008	0.016	7.36e-18
ZNF132	6.19e-18	-1.67121	0.005	0.013	1.19e-13
LAMP5	5.98e-35	-1.51593	0.014	0.031	1.15e-30
SIX3	4.17e-38	-1.41621	0.012	0.031	8.06e-34
PENK	3.57e-27	-1.40909	0.01	0.025	6.9e-23
FGD3	5.2e-37	-1.39711	0.023	0.042	1e-32
SPATA16	9.73e-25	-1.39497	0.015	0.029	1.88e-20
THRB	9.16e-17	-1.35553	0.01	0.011	1.77e-12
KLHL32	1.66e-57	-1.31892	0.038	0.07	3.2e-53
BIN2	3.05e-13	-1.29732	0.009	0.015	5.9e-09
ADARB2	1.05e-95	-1.24215	0.095	0.163	2.03e-91
ADRA1B	1.81e-35	-1.20485	0.025	0.047	3.49e-31
HGF	3.51e-17	-1.19813	0.013	0.022	6.78e-13
AIF1	1.98e-15	-1.1799	0.017	0.022	3.82e-11
SNX31	8.44e-14	-1.17455	0.011	0.018	1.63e-09
NTRK2	4.97e-109	-1.17441	0.068	0.136	9.59e-105
NPR3	1.42e-75	-1.16505	0.069	0.113	2.73e-71
NRXN3	8.37e-65	-1.13675	0.351	0.345	1.62e-60
NKAIN2	6.79e-161	-1.13352	0.195	0.297	1.31e-156
NPAS4	1.07e-11	-1.12961	0.008	0.011	2.06e-07
LMO3	4.17e-277	-1.11627	0.244	0.408	8.05e-273
SLC5A8	2.76e-10	-1.11417	0.008	0.014	5.33e-06
SORCS1	1.26e-34	-1.08329	0.084	0.088	2.43e-30
TPTE2	2.45e-61	-1.07302	0.06	0.096	4.72e-57
MGST1	5.34e-80	-1.03851	0.124	0.184	1.03e-75
PNPO	3.7e-34	-1.03541	0.029	0.049	7.15e-30
REC8	6.73e-86	-1.02264	0.073	0.12	1.3e-81
KCNJ3	1.04e-70	-1.01809	0.084	0.128	2e-66
PLEKHH2	1.18e-61	-1.00298	0.079	0.117	2.27e-57
LPL	3.56e-86	-1.00079	0.115	0.159	6.87e-82
SHOC1	2.41e-42	-0.995968	0.049	0.077	4.65e-38
PCED1B	2.9e-18	-0.991047	0.023	0.034	5.59e-14
SLC26A9	1.93e-09	-0.986272	0.008	0.013	3.74e-05
SORCS3	2.72e-123	-0.977121	0.131	0.219	5.24e-119
EPHA10	4.69e-55	-0.973945	0.056	0.082	9.06e-51
PON1	1.05e-07	-0.973545	0.007	0.011	0.00203515
INSIG1	2.42e-203	-0.962665	0.227	0.319	4.68e-199
SEMA5A	5.96e-67	-0.956934	0.065	0.116	1.15e-62
HS3ST3B1	2.63e-08	-0.954691	0.009	0.014	0.000508606
ENSG00000279809	7.7e-09	-0.950781	0.007	0.011	0.000148617
LMO1	1.98e-155	-0.938664	0.176	0.274	3.83e-151
CPQ	3.13e-09	-0.934314	0.011	0.017	6.05e-05
ABCB5	2.43e-16	-0.9264	0.02	0.024	4.69e-12
C10orf105	3.59e-06	-0.922874	0.006	0.011	0.0693633
PBX3	1.44e-100	-0.919185	0.184	0.263	2.79e-96
TSBP1	5.91e-27	-0.916114	0.038	0.059	1.14e-22
GPR22	1.71e-32	-0.908789	0.049	0.07	3.29e-28
HSD17B13	1.09e-05	-0.90757	0.005	0.01	0.209727
SLC15A5	1.84e-07	-0.90589	0.006	0.012	0.00355023
ATOH7	1.77e-09	-0.894491	0.009	0.013	3.43e-05
NRSN1	1.77e-83	-0.893663	0.105	0.146	3.43e-79
GPRIN3	2.18e-44	-0.890886	0.062	0.09	4.2e-40
ADGRA1	5.54e-22	-0.888484	0.026	0.041	1.07e-17
CTC1	2.6e-25	-0.886818	0.095	0.1	5.03e-21
DRP2	3.07e-14	-0.885849	0.017	0.025	5.92e-10
COL9A1	1.43e-33	-0.885644	0.045	0.071	2.76e-29
GALNT6	2.56e-05	-0.878327	0.008	0.011	0.493783
MAP7D2	2.14e-27	-0.878192	0.039	0.058	4.13e-23
SYCP2L	1.19e-151	-0.876375	0.197	0.269	2.3e-147
MATN4	3.24e-07	-0.871364	0.007	0.011	0.00625436
FMN1	2.44e-45	-0.867954	0.067	0.097	4.71e-41
CAT	4.21e-54	-0.866761	0.063	0.092	8.13e-50
FEZF1	1.9e-08	-0.865009	0.007	0.013	0.000367451
LEPR	1.36e-84	-0.86446	0.117	0.162	2.63e-80
ANKRD7	1.17e-11	-0.862218	0.018	0.027	2.26e-07
C8orf34	2.24e-58	-0.861541	0.11	0.158	4.32e-54
PRKCB	4.91e-106	-0.856426	0.156	0.233	9.48e-102
FSTL5	1.3e-44	-0.85397	0.106	0.139	2.5e-40
ZNF454	7.99e-29	-0.853225	0.036	0.054	1.54e-24
ZNF630	3.47e-11	-0.845429	0.01	0.014	6.7e-07
RORB	3.19e-100	-0.843266	0.178	0.246	6.17e-96
MEF2C	1.6e-182	-0.837359	0.31	0.393	3.08e-178
SCG5	1.04e-62	-0.836717	0.096	0.145	2.01e-58
BICDL2	7.3e-07	-0.829153	0.008	0.013	0.0140917
CDH12	3.24e-87	-0.82776	0.175	0.239	6.26e-83
CDH6	2.58e-32	-0.825876	0.057	0.081	4.98e-28
NPY	8.71e-28	-0.822981	0.052	0.078	1.68e-23
POU3F4	8.9e-36	-0.822926	0.053	0.084	1.72e-31
CACNG3	1.8e-11	-0.822643	0.019	0.029	3.48e-07
SYDE2	4.3e-15	-0.82016	0.02	0.029	8.3e-11
HIVEP2	2.23e-136	-0.819091	0.22	0.318	4.31e-132
EPHA1	1.51e-06	-0.814336	0.009	0.013	0.0290693
STAP1	6.27e-06	-0.813902	0.008	0.011	0.121085
KLRD1	3.63e-16	-0.806411	0.025	0.031	7e-12
GRID2	5.19e-118	-0.805585	0.204	0.288	1e-113
MNX1	8.37e-09	-0.802119	0.013	0.019	0.000161544
POU3F2	2.7e-113	-0.80067	0.174	0.257	5.22e-109
FBXO32	7.12e-93	-0.79466	0.214	0.281	1.38e-88
SYT6	3.03e-55	-0.791948	0.089	0.13	5.85e-51
KLF2	1.5e-18	-0.787357	0.028	0.03	2.89e-14
CD247	6.68e-15	-0.786624	0.023	0.031	1.29e-10
HS3ST2	2.53e-35	-0.785976	0.066	0.097	4.88e-31
LEP	0.00029746	-0.782531	0.007	0.01	1
VSNL1	5.21e-44	-0.78074	0.115	0.15	1.01e-39
PHYHD1	9.37e-14	-0.780553	0.017	0.023	1.81e-09
C3orf70	1.73e-34	-0.77981	0.054	0.077	3.34e-30
TRPC6	1.12e-23	-0.779796	0.041	0.061	2.17e-19
AKR1E2	3.66e-12	-0.775387	0.018	0.024	7.06e-08
FAM83A	4.92e-10	-0.773661	0.017	0.025	9.5e-06
C1QTNF9	2.9e-11	-0.772236	0.016	0.023	5.6e-07
FGF12	1.97e-72	-0.771716	0.158	0.221	3.8e-68
HCRTR2	4.54e-07	-0.770446	0.014	0.017	0.00876438
ACOT2	2.79e-07	-0.769518	0.011	0.017	0.00538472
PKNOX2	2.67e-128	-0.769243	0.216	0.303	5.15e-124
ADRA2A	1.53e-46	-0.768194	0.085	0.122	2.96e-42
SLITRK5	5.13e-78	-0.76641	0.128	0.172	9.9e-74
GFRAL	4.82e-06	-0.764024	0.01	0.012	0.0930344
TAFA1	3.21e-39	-0.760962	0.098	0.135	6.19e-35
MAP3K19	9.09e-10	-0.759026	0.018	0.024	1.75e-05
SPON1	2.63e-31	-0.758863	0.057	0.08	5.07e-27
CDH22	2.09e-16	-0.758551	0.028	0.037	4.04e-12
RAB27B	1.83e-15	-0.757761	0.028	0.041	3.53e-11
GFY	6.64e-29	-0.754694	0.044	0.059	1.28e-24
TRAM1L1	1.29e-27	-0.75431	0.038	0.052	2.48e-23
GABRA6	7.98e-10	-0.753079	0.018	0.026	1.54e-05
MEP1B	4.95e-31	-0.75176	0.059	0.081	9.57e-27
LRFN5	4.28e-38	-0.75163	0.092	0.121	8.27e-34
ZAN	0.00523328	-0.748966	0.009	0.01	1
FRZB	4.38e-14	-0.748914	0.027	0.039	8.46e-10
AOX1	3.55e-10	-0.742909	0.016	0.023	6.86e-06
KLF11	6.9e-67	-0.741518	0.106	0.14	1.33e-62
PCLO	1.92e-183	-0.740341	0.462	0.545	3.71e-179
ABI3BP	2.27e-36	-0.739626	0.079	0.107	4.38e-32
SLC27A6	1.97e-06	-0.739344	0.026	0.03	0.0381274
TAMALIN	5.23e-36	-0.737271	0.052	0.068	1.01e-31
C2orf72	2.24e-14	-0.735773	0.025	0.034	4.33e-10
CXXC4	4.5e-13	-0.731023	0.02	0.025	8.69e-09
C14orf28	8.06e-21	-0.729785	0.033	0.046	1.56e-16
CDH7	4.54e-39	-0.726876	0.103	0.141	8.77e-35
SLC6A1	1.66e-52	-0.726068	0.097	0.128	3.2e-48
GRM5	1.79e-36	-0.724462	0.091	0.121	3.46e-32
CCDC73	2.07e-15	-0.723323	0.032	0.041	4.01e-11
CEP290	0	-0.720484	0.532	0.641	0
CD36	1.1e-06	-0.71925	0.012	0.014	0.0211617
MAL2	9.3e-27	-0.718627	0.058	0.077	1.8e-22
CARTPT	1.66e-11	-0.717604	0.016	0.02	3.2e-07
MN1	3.89e-231	-0.715622	0.381	0.526	7.51e-227
PKLR	4.36e-09	-0.715506	0.017	0.024	8.42e-05
MPPED1	7.37e-112	-0.715329	0.236	0.313	1.42e-107
GALNT13	1.69e-110	-0.715073	0.319	0.391	3.27e-106
CLEC4A	1.54e-21	-0.714244	0.032	0.04	2.98e-17
TBC1D4	2.34e-26	-0.711869	0.058	0.078	4.52e-22
TNFRSF10D	1.51e-10	-0.711192	0.026	0.036	2.92e-06
PTPRR	2.19e-05	-0.710236	0.011	0.015	0.42223
CCDC62	2.14e-60	-0.709997	0.108	0.134	4.12e-56
ECHDC3	3.28e-32	-0.709835	0.056	0.077	6.33e-28
TRERF1	1.23e-96	-0.708423	0.196	0.247	2.37e-92
THSD8	5.6e-05	-0.708338	0.009	0.012	1
EPOR	2.86e-19	-0.707662	0.026	0.034	5.53e-15
POU3F1	2.69e-93	-0.707533	0.185	0.262	5.19e-89
CPXM2	6.51e-10	-0.707095	0.018	0.023	1.26e-05
THBS2	1.15e-20	-0.70658	0.035	0.047	2.22e-16
DNAH11	6.46e-32	-0.705889	0.076	0.092	1.25e-27
NEGR1	1.44e-99	-0.703689	0.371	0.382	2.78e-95
MALRD1	8.66e-23	-0.698477	0.064	0.076	1.67e-18
ARAP3	8.52e-62	-0.694427	0.115	0.149	1.65e-57
SFRP2	1.05e-23	-0.692245	0.051	0.071	2.02e-19
UST	7.29e-41	-0.690803	0.101	0.134	1.41e-36
SLC26A4	6.73e-18	-0.68786	0.043	0.056	1.3e-13
NAA80	5.78e-17	-0.687613	0.026	0.035	1.12e-12
WNT7A	1.65e-49	-0.684148	0.094	0.128	3.19e-45
PRMT8	1.93e-12	-0.684077	0.028	0.036	3.72e-08
BRINP3	2.66e-44	-0.683945	0.114	0.153	5.14e-40
KLHL14	2.87e-107	-0.683616	0.225	0.315	5.54e-103
SLITRK1	5.45e-31	-0.683286	0.046	0.057	1.05e-26
CCDC85A	5.89e-36	-0.683238	0.074	0.109	1.14e-31
MEIS1	8.46e-61	-0.680243	0.143	0.202	1.63e-56
BBC3	3.94e-87	-0.679885	0.206	0.262	7.6e-83
SLC4A4	7.03e-26	-0.679019	0.064	0.073	1.36e-21
HBZ	5.13e-11	-0.676868	0.019	0.025	9.91e-07
DCAF4L1	1.02e-06	-0.676487	0.013	0.016	0.0197783
HEATR4	4.68e-19	-0.671611	0.044	0.058	9.04e-15
CREBRF	9.85e-119	-0.670698	0.259	0.323	1.9e-114
SNAI1	4.17e-12	-0.670149	0.02	0.024	8.06e-08
TMEM255A	2.4e-06	-0.667894	0.012	0.016	0.0463648
ZFP3	1.57e-05	-0.66747	0.01	0.013	0.304109
TRANK1	1.68e-13	-0.66576	0.031	0.042	3.25e-09
PCYT1B	1.56e-16	-0.661772	0.038	0.052	3.01e-12
BCAT1	3.43e-21	-0.661572	0.049	0.061	6.63e-17
ARPP21	6.46e-82	-0.661421	0.23	0.304	1.25e-77
MAOA	2.7e-42	-0.660942	0.095	0.127	5.21e-38
MAP3K7CL	7.52e-06	-0.658391	0.01	0.012	0.145306
ACMSD	1.34e-46	-0.656819	0.106	0.134	2.59e-42
NXPH3	1.84e-11	-0.656511	0.022	0.028	3.55e-07
CNGB3	1.04e-14	-0.654591	0.043	0.053	2.01e-10
PRKCH	1.37e-13	-0.653964	0.044	0.057	2.65e-09
KIRREL3	9.5e-87	-0.653191	0.208	0.288	1.83e-82
BRINP2	6.47e-27	-0.653128	0.066	0.083	1.25e-22
PEAK3	1.59e-19	-0.652497	0.042	0.055	3.07e-15
SMPD3	3.28e-61	-0.651549	0.136	0.168	6.33e-57
KREMEN1	1.76e-59	-0.650418	0.128	0.163	3.39e-55
CCDC152	1.24e-23	-0.649448	0.06	0.082	2.39e-19
C1QTNF7	3.97e-45	-0.647867	0.116	0.149	7.67e-41
DBP	1.51e-32	-0.644672	0.066	0.086	2.91e-28
ADAMTS18	1.17e-07	-0.641376	0.014	0.02	0.00226122
POTEF	3.46e-18	-0.640895	0.047	0.063	6.68e-14
GRHL1	9.02e-19	-0.639903	0.034	0.04	1.74e-14
DDB2	1.29e-80	-0.639416	0.175	0.217	2.5e-76
UPK1B	1.55e-08	-0.637829	0.019	0.026	0.000299263
MSMO1	1.19e-251	-0.63756	0.642	0.687	2.29e-247
VAX2	1.74e-09	-0.636581	0.018	0.024	3.35e-05
NR4A2	1.48e-64	-0.636175	0.173	0.212	2.85e-60
DUSP2	3.84e-18	-0.635196	0.035	0.046	7.41e-14
KCNQ5	2.32e-63	-0.629733	0.171	0.24	4.49e-59
BNIPL	1.88e-17	-0.629623	0.04	0.049	3.64e-13
PLA2G4C	9.03e-48	-0.625342	0.106	0.129	1.74e-43
TAC4	8.41e-11	-0.624551	0.026	0.033	1.62e-06
CASZ1	5.84e-15	-0.623449	0.052	0.061	1.13e-10
GABRB2	1.4e-97	-0.62132	0.283	0.348	2.7e-93
HERC3	1.13e-105	-0.620322	0.276	0.338	2.18e-101
CNGA4	3.31e-05	-0.620318	0.012	0.015	0.638876
CPLX3	1.07e-05	-0.61973	0.009	0.011	0.206395
MYD88	8.37e-11	-0.618666	0.014	0.018	1.62e-06
PIK3IP1	2.21e-52	-0.61776	0.095	0.116	4.26e-48
ENSG00000283977	2.79e-78	-0.617054	0.168	0.203	5.39e-74
GUCA1B	1.99e-47	-0.616814	0.103	0.128	3.84e-43
PPP1R1C	6.52e-12	-0.616628	0.035	0.047	1.26e-07
MT3	7.93e-58	-0.61569	0.231	0.267	1.53e-53
FLRT2	2.72e-81	-0.615024	0.267	0.319	5.26e-77
EIF4E1B	9.94e-12	-0.614536	0.018	0.021	1.92e-07
DHRS3	2.02e-32	-0.614258	0.096	0.131	3.9e-28
ISLR2	2.09e-76	-0.613882	0.171	0.215	4.04e-72
MBLAC2	2.57e-26	-0.613154	0.058	0.072	4.97e-22
ADAMTS4	9.58e-22	-0.612072	0.04	0.049	1.85e-17
MAPK13	6.54e-16	-0.612034	0.031	0.038	1.26e-11
PDZRN4	4.94e-13	-0.611937	0.036	0.047	9.55e-09
GPR85	3.81e-45	-0.611896	0.106	0.131	7.35e-41
CLMP	4.85e-105	-0.611171	0.28	0.375	9.37e-101
LEXM	4.77e-13	-0.60985	0.03	0.036	9.21e-09
NDRG1	2.28e-68	-0.608957	0.159	0.199	4.4e-64
HSPA12A	1.91e-42	-0.608601	0.112	0.134	3.69e-38
RIT2	0.00168262	-0.608528	0.009	0.011	1
RIPOR2	3.05e-36	-0.608187	0.2	0.227	5.89e-32
PXT1	2.65e-06	-0.607456	0.013	0.017	0.051186
NUDT19	1.47e-22	-0.607089	0.047	0.06	2.83e-18
PLET1	1.31e-09	-0.606922	0.026	0.034	2.52e-05
LDB2	7.75e-134	-0.606034	0.39	0.474	1.5e-129
LRCOL1	1.45e-05	-0.60564	0.012	0.016	0.280865
GABRA3	4.68e-68	-0.603489	0.166	0.203	9.04e-64
REM2	2.52e-32	-0.602951	0.065	0.079	4.86e-28
DNAH9	2.22e-27	-0.601319	0.075	0.089	4.29e-23
LOX	2.35e-30	-0.600818	0.084	0.107	4.55e-26
PLEKHF2	3.03e-50	-0.598697	0.089	0.104	5.85e-46
CCDC200	9.98e-06	-0.598301	0.02	0.026	0.192624
WIPF3	1.31e-74	-0.598271	0.185	0.227	2.52e-70
ADA2	1.01e-06	-0.598031	0.018	0.022	0.0195458
JAK3	1.68e-11	-0.59615	0.022	0.026	3.24e-07
LINGO3	7.86e-59	-0.596115	0.165	0.205	1.52e-54
ENSG00000280119	4.6e-11	-0.595327	0.019	0.023	8.88e-07
ARID3A	8e-56	-0.594518	0.124	0.151	1.54e-51
ALDH1L1	1.18e-07	-0.593958	0.021	0.028	0.0022719
SORL1	3.21e-44	-0.592645	0.118	0.148	6.19e-40
COBL	7.59e-05	-0.591133	0.009	0.011	1
HHLA1	1.32e-19	-0.591133	0.053	0.068	2.54e-15
SEC14L5	2.37e-06	-0.589834	0.011	0.014	0.045756
SPOCK3	5.31e-09	-0.58941	0.032	0.042	0.000102574
PPP1R17	4.37e-19	-0.588601	0.077	0.1	8.45e-15
RUNDC3B	1.68e-48	-0.587372	0.154	0.185	3.25e-44
KCNK9	6.31e-23	-0.58722	0.048	0.058	1.22e-18
MT-TG	6.54e-06	-0.584426	0.01	0.013	0.12634
RAB31	1.84e-29	-0.584302	0.083	0.1	3.55e-25
PFKFB1	0.000251364	-0.583832	0.009	0.011	1
ZNF185	4.44e-08	-0.58264	0.016	0.021	0.000857157
ENSG00000285868	3.07e-50	-0.582166	0.134	0.167	5.92e-46
LRP2BP	2.07e-50	-0.582106	0.134	0.167	4e-46
C17orf58	1.35e-75	-0.581918	0.154	0.186	2.6e-71
ENSG00000279663	3.55e-06	-0.579775	0.009	0.011	0.0685316
DACT1	7.77e-62	-0.578924	0.176	0.216	1.5e-57
RYR1	3.57e-17	-0.577775	0.046	0.058	6.89e-13
TNFSF9	1.4e-13	-0.577525	0.03	0.036	2.71e-09
SLCO1C1	0.00164276	-0.577036	0.009	0.013	1
SMARCA2	6.51e-143	-0.576841	0.423	0.508	1.26e-138
DNAH3	2.37e-07	-0.576331	0.022	0.028	0.00457989
IRAK2	6.82e-17	-0.574729	0.042	0.052	1.32e-12
TSPAN16	1.94e-18	-0.574324	0.042	0.051	3.74e-14
TMEM150B	4.37e-07	-0.573132	0.016	0.019	0.00844021
NTN1	1.8e-29	-0.572999	0.101	0.12	3.47e-25
LYPD3	1.26e-14	-0.571908	0.033	0.043	2.42e-10
OSBPL10	4.55e-27	-0.57176	0.097	0.118	8.78e-23
EML2	1.92e-54	-0.57174	0.126	0.152	3.71e-50
MT-TN	1.15e-22	-0.571008	0.042	0.049	2.22e-18
IL34	4.49e-23	-0.570177	0.07	0.082	8.68e-19
PDPN	3.24e-26	-0.569033	0.09	0.118	6.26e-22
ZNF704	9.84e-231	-0.568805	0.697	0.757	1.9e-226
KCNA3	1.06e-35	-0.5685	0.087	0.107	2.05e-31
NR2E3	7.93e-07	-0.56737	0.02	0.026	0.0153174
PLCH1	4.23e-104	-0.566949	0.361	0.432	8.17e-100
ARNTL2	1.17e-09	-0.566194	0.024	0.03	2.26e-05
RGS6	4.84e-10	-0.566054	0.038	0.043	9.34e-06
NTN5	6.79e-07	-0.564857	0.013	0.015	0.0131023
MCF2	2.01e-17	-0.563565	0.042	0.049	3.88e-13
MAP3K21	8.1e-26	-0.563496	0.069	0.083	1.56e-21
KLHL34	7.7e-08	-0.562727	0.016	0.019	0.00148646
CD6	5.41e-11	-0.561895	0.027	0.033	1.04e-06
MYLK	4.8e-32	-0.561856	0.081	0.096	9.28e-28
SLC39A5	1.63e-08	-0.56144	0.024	0.03	0.000314167
RHEX	9.91e-09	-0.560098	0.012	0.014	0.000191386
PCDH8	8.78e-66	-0.55967	0.223	0.264	1.7e-61
BCL6	1.31e-14	-0.55956	0.038	0.048	2.53e-10
UBE2E2	1.7e-123	-0.558904	0.401	0.449	3.28e-119
ME1	0.00465768	-0.55675	0.008	0.011	1
ALOX5	1.11e-05	-0.556381	0.012	0.014	0.215255
TMC7	1.16e-43	-0.555958	0.105	0.125	2.23e-39
CNTN4	1.37e-05	-0.554755	0.013	0.015	0.265204
TNNC2	6.72e-08	-0.554644	0.017	0.02	0.00129804
SNAP25	1.66e-168	-0.553595	0.494	0.602	3.21e-164
DMC1	2.74e-12	-0.553209	0.016	0.018	5.29e-08
ATP6V0A4	1.1e-10	-0.55281	0.025	0.031	2.12e-06
ULBP2	9.94e-13	-0.55246	0.031	0.038	1.92e-08
TMEM196	2.74e-42	-0.552164	0.121	0.145	5.3e-38
ADCY10	1.24e-18	-0.552047	0.053	0.062	2.39e-14
FHAD1	1.71e-13	-0.551683	0.038	0.046	3.3e-09
YPEL4	6.45e-21	-0.551121	0.051	0.062	1.25e-16
C6orf132	0.000122808	-0.551072	0.011	0.013	1
ENSG00000280281	3.8e-06	-0.551042	0.014	0.018	0.0733964
SLC6A17	1.29e-25	-0.550195	0.06	0.071	2.49e-21
TG	6.53e-38	-0.550138	0.124	0.146	1.26e-33
TBX6	1.4e-06	-0.550117	0.015	0.018	0.0269805
PRSS12	8.51e-09	-0.549612	0.029	0.04	0.000164293
SIDT1	2.05e-09	-0.549352	0.027	0.034	3.96e-05
CDK19	1.11e-169	-0.548798	0.538	0.597	2.14e-165
EFNA5	1.7e-43	-0.548726	0.17	0.22	3.28e-39
GHR	2.9e-14	-0.548536	0.049	0.053	5.61e-10
REPS2	2.16e-20	-0.54758	0.052	0.062	4.17e-16
LVRN	1.22e-09	-0.547533	0.024	0.028	2.35e-05
TAS2R1	1.29e-06	-0.546634	0.023	0.03	0.024864
GLRA2	3.49e-15	-0.546023	0.042	0.044	6.73e-11
RFESD	4.17e-08	-0.545929	0.019	0.024	0.000805081
ZYG11A	1.32e-05	-0.545657	0.015	0.018	0.254759
TAS1R1	0.000112304	-0.544549	0.013	0.017	1
USP2	6.55e-43	-0.544002	0.086	0.101	1.26e-38
HSD17B12	6.11e-196	-0.543907	0.55	0.618	1.18e-191
KCNA4	6.06e-17	-0.543478	0.024	0.027	1.17e-12
VSIR	8.48e-05	-0.542752	0.01	0.013	1
ENSG00000260342	0.000198511	-0.542046	0.012	0.015	1
CLDN6	8.78e-12	-0.541806	0.026	0.032	1.69e-07
MYO3B	0.00049842	-0.541797	0.009	0.01	1
FAM72D	0.00806486	-0.541666	0.009	0.011	1
PRICKLE3	0.00120593	-0.541325	0.008	0.01	1
COLEC11	1.49e-05	-0.540565	0.013	0.016	0.288221
NOSTRIN	8.3e-33	-0.538356	0.105	0.122	1.6e-28
CCBE1	2.5e-05	-0.538098	0.018	0.021	0.483506
CFLAR	1.39e-16	-0.537806	0.056	0.072	2.68e-12
PTCH1	3.74e-22	-0.537773	0.051	0.053	7.22e-18
JSRP1	5.52e-11	-0.537374	0.023	0.028	1.07e-06
GRHL2	6.56e-14	-0.537135	0.04	0.049	1.27e-09
KANK4	8.43e-25	-0.535172	0.112	0.141	1.63e-20
PLPPR5	4.19e-46	-0.534535	0.171	0.205	8.09e-42
PLAC1	0.017756	-0.53452	0.008	0.01	1
ENSG00000280402	1.86e-05	-0.534351	0.009	0.01	0.358329
VILL	1.01e-05	-0.53411	0.01	0.012	0.195149
ZNF578	1.93e-17	-0.533181	0.049	0.06	3.72e-13
RIC3	6.04e-62	-0.533083	0.209	0.256	1.17e-57
PIWIL2	5.07e-22	-0.532899	0.079	0.095	9.79e-18
HGD	1.83e-07	-0.532624	0.012	0.013	0.0035368
LIX1	2.56e-13	-0.532263	0.053	0.062	4.94e-09
LRRTM2	1.98e-86	-0.532007	0.245	0.292	3.82e-82
C1orf94	9.16e-05	-0.531043	0.01	0.013	1
THSD4	2.18e-82	-0.5307	0.314	0.389	4.22e-78
CNNM1	1.49e-29	-0.530516	0.091	0.108	2.88e-25
RASGRP3	1.53e-13	-0.53012	0.035	0.039	2.96e-09
CNPY1	2.85e-23	-0.530115	0.044	0.051	5.51e-19
ANKFN1	3.39e-13	-0.52942	0.051	0.062	6.54e-09
ZNF501	1.85e-21	-0.529065	0.058	0.071	3.56e-17
LGR4	8.96e-16	-0.528768	0.039	0.041	1.73e-11
CATSPERD	9.01e-21	-0.52875	0.099	0.112	1.74e-16
SLC5A11	1.71e-07	-0.528438	0.025	0.026	0.0033069
TESK2	4.67e-16	-0.527708	0.048	0.055	9.01e-12
TEX35	2.56e-07	-0.527627	0.016	0.018	0.0049342
ENSG00000279147	0.000243552	-0.527514	0.01	0.013	1
ENO4	1.04e-44	-0.52691	0.159	0.183	2.02e-40
APCDD1L	2.08e-08	-0.526459	0.017	0.019	0.000401772
HS6ST3	4.49e-38	-0.526	0.187	0.234	8.66e-34
N4BP2L1	1.97e-43	-0.525654	0.105	0.122	3.8e-39
TTC23L	7.27e-44	-0.52516	0.151	0.176	1.4e-39
HMX1	3.56e-22	-0.524339	0.038	0.043	6.87e-18
DERL3	2.21e-13	-0.523782	0.037	0.046	4.27e-09
FRMPD4	9.42e-10	-0.523711	0.045	0.055	1.82e-05
UBASH3B	1.79e-34	-0.523069	0.123	0.146	3.46e-30
MROH5	0.00135613	-0.52269	0.009	0.011	1
NPNT	3.99e-12	-0.52261	0.03	0.034	7.7e-08
HABP4	4.62e-119	-0.52239	0.297	0.343	8.92e-115
IGSF9B	2.66e-53	-0.522388	0.158	0.186	5.14e-49
FBP2	1.22e-18	-0.521818	0.048	0.055	2.35e-14
FRMPD3	4.56e-17	-0.521336	0.065	0.079	8.8e-13
KREMEN2	1.11e-10	-0.520972	0.019	0.022	2.14e-06
RSPH6A	0.000194304	-0.52096	0.01	0.013	1
NABP1	8.95e-26	-0.520239	0.073	0.086	1.73e-21
NLRC4	5.35e-17	-0.520223	0.059	0.07	1.03e-12
FAM78B	4.78e-41	-0.519963	0.163	0.195	9.22e-37
GAREM1	1.31e-106	-0.519814	0.499	0.56	2.52e-102
C1orf162	1.61e-05	-0.518961	0.011	0.013	0.310364
GRIA1	2.75e-147	-0.518559	0.608	0.632	5.3e-143
PRICKLE1	1.39e-44	-0.518303	0.171	0.19	2.69e-40
CACNG6	2.6e-05	-0.517337	0.013	0.016	0.501923
RASGEF1A	6.31e-21	-0.517322	0.041	0.046	1.22e-16
DEPP1	2.74e-19	-0.516284	0.048	0.058	5.28e-15
NUP210L	1.38e-34	-0.516122	0.114	0.127	2.66e-30
RIPPLY2	0.000197249	-0.515557	0.012	0.014	1
ZC3HAV1L	8.61e-09	-0.515322	0.027	0.034	0.000166217
SLC3A1	3.97e-55	-0.514352	0.189	0.213	7.66e-51
ZNF705A	1.85e-12	-0.513455	0.017	0.018	3.57e-08
TMEM132E	2.56e-20	-0.513025	0.062	0.074	4.95e-16
LGALS9	2.71e-10	-0.511672	0.019	0.021	5.24e-06
GPAT3	0.000379472	-0.511214	0.009	0.011	1
ENSG00000280117	6.75e-05	-0.511211	0.009	0.011	1
SHTN1	4.35e-102	-0.508901	0.415	0.479	8.4e-98
OTUD1	2.72e-37	-0.508184	0.098	0.116	5.26e-33
MT-TA	6.01e-59	-0.508102	0.14	0.156	1.16e-54
KCNH5	3.24e-05	-0.507166	0.014	0.017	0.626558
SHISAL1	4.78e-38	-0.507085	0.089	0.103	9.23e-34
YPEL2	2.51e-24	-0.506117	0.078	0.094	4.84e-20
ANG	3.21e-14	-0.504913	0.036	0.043	6.19e-10
UPB1	6.52e-14	-0.504252	0.038	0.043	1.26e-09
ENSG00000266918	3.41e-06	-0.504052	0.017	0.021	0.0659408
DPY19L1	5.29e-49	-0.503577	0.284	0.301	1.02e-44
HSD17B7	2.23e-77	-0.503473	0.192	0.217	4.3e-73
SYN3	2.74e-54	-0.503386	0.354	0.392	5.29e-50
GRAMD2A	0.00185673	-0.503239	0.01	0.011	1
IL10RA	3.14e-13	-0.501427	0.027	0.031	6.05e-09
ABLIM3	7.34e-20	-0.501335	0.062	0.071	1.42e-15
ENSG00000280381	4.42e-06	-0.500826	0.012	0.014	0.0853605
CDKN2C	1.33e-11	-0.500374	0.037	0.042	2.56e-07
NPHS1	1.37e-18	-0.50028	0.052	0.061	2.64e-14
CNTN1	1.11e-59	-0.499921	0.277	0.326	2.15e-55
TMEM179	1.77e-29	-0.499846	0.06	0.063	3.42e-25
TMPRSS13	5.57e-13	-0.499782	0.02	0.022	1.08e-08
ENSG00000279785	3.34e-08	-0.49891	0.015	0.017	0.000644722
RGPD6	0.000633651	-0.498215	0.008	0.01	1
EPX	1.37e-16	-0.498212	0.034	0.039	2.64e-12
AGR2	1.13e-07	-0.497617	0.018	0.02	0.0021778
GRAMD1C	8.38e-30	-0.497521	0.105	0.123	1.62e-25
SLC16A6	2.79e-06	-0.497508	0.02	0.023	0.0538362
HES7	3.5e-17	-0.497422	0.025	0.026	6.75e-13
SH3GL3	4.29e-90	-0.496883	0.314	0.343	8.28e-86
FAM178B	1.8e-05	-0.49672	0.011	0.013	0.347754
ZNF763	2.94e-06	-0.49643	0.012	0.014	0.0566996
CEACAM1	5.36e-23	-0.49631	0.083	0.097	1.03e-18
SDHAF4	1.18e-51	-0.496004	0.139	0.164	2.27e-47
ASIC2	5.83e-09	-0.49589	0.064	0.074	0.000112651
NOL4	3.36e-113	-0.495656	0.456	0.54	6.5e-109
ENSG00000256825	1.68e-11	-0.494411	0.04	0.045	3.23e-07
MTNR1A	0.00342444	-0.493969	0.008	0.01	1
TCEAL5	0.000414639	-0.493939	0.011	0.016	1
SLC16A13	1.68e-08	-0.493634	0.028	0.026	0.000323725
CCDC38	1.54e-20	-0.493251	0.057	0.064	2.97e-16
WFIKKN2	6.64e-05	-0.493213	0.011	0.013	1
C1QTNF12	1.83e-15	-0.493071	0.044	0.054	3.53e-11
ST3GAL6	2.21e-35	-0.492994	0.141	0.169	4.27e-31
ST8SIA4	5e-25	-0.492423	0.085	0.099	9.65e-21
DRD4	3.44e-16	-0.492395	0.033	0.036	6.65e-12
CPED1	0.000158047	-0.491388	0.012	0.014	1
NR2F2	2.69e-75	-0.490492	0.273	0.349	5.19e-71
ANK1	1.8e-19	-0.489877	0.091	0.113	3.48e-15
EPHA6	3.94e-80	-0.489637	0.433	0.468	7.61e-76
GARNL3	1.44e-78	-0.48947	0.3	0.343	2.78e-74
GPR37L1	2.71e-06	-0.489238	0.012	0.014	0.0522943
BFSP2	1.54e-09	-0.489212	0.033	0.039	2.97e-05
ABCG4	5.41e-08	-0.488632	0.016	0.018	0.00104535
SLC2A10	2.76e-05	-0.488516	0.019	0.024	0.533523
TRPM4	6.64e-29	-0.48798	0.073	0.084	1.28e-24
KDF1	1.63e-05	-0.487365	0.01	0.011	0.314711
ENSG00000280067	2.77e-15	-0.48723	0.018	0.019	5.35e-11
SLC28A2	0.00422399	-0.48697	0.013	0.016	1
SLITRK3	1.68e-19	-0.486917	0.047	0.053	3.25e-15
WIPI1	2.92e-25	-0.486909	0.09	0.108	5.63e-21
MAK	2.68e-52	-0.486418	0.192	0.215	5.18e-48
HHIPL1	2.38e-18	-0.486401	0.051	0.06	4.59e-14
GMFG	1.86e-10	-0.485466	0.025	0.028	3.6e-06
ANKRD34A	1.01e-05	-0.485414	0.011	0.013	0.194347
RAB11FIP1	5.88e-17	-0.484955	0.063	0.075	1.14e-12
EOGT	1.21e-12	-0.484751	0.024	0.026	2.33e-08
ENSG00000267127	8.02e-09	-0.484718	0.028	0.033	0.000154824
MLH3	8.79e-61	-0.484515	0.19	0.219	1.7e-56
TMCC3	2.17e-09	-0.482711	0.011	0.011	4.2e-05
KBTBD3	3.41e-35	-0.482424	0.089	0.104	6.59e-31
CRYGS	3.66e-09	-0.481201	0.017	0.019	7.06e-05
ALDH8A1	2.3e-21	-0.481098	0.057	0.065	4.45e-17
ACER2	2.99e-30	-0.480718	0.087	0.096	5.77e-26
SIGIRR	1.33e-56	-0.480416	0.19	0.226	2.56e-52
SLA	1.4e-64	-0.480398	0.291	0.339	2.7e-60
CAMK1G	8.21e-05	-0.480324	0.011	0.013	1
MARCHF4	3.49e-58	-0.479924	0.292	0.347	6.73e-54
C11orf42	7.26e-13	-0.4791	0.021	0.022	1.4e-08
SLC4A10	1.28e-132	-0.478852	0.628	0.709	2.48e-128
ITPRIPL1	1.8e-08	-0.478547	0.03	0.038	0.000347412
DIRAS2	1.06e-19	-0.477675	0.065	0.075	2.04e-15
TM6SF2	1.05e-06	-0.477064	0.017	0.02	0.0203699
PPFIA2	4.99e-175	-0.476855	0.67	0.753	9.64e-171
GSTM5	8.53e-11	-0.476705	0.036	0.043	1.65e-06
STK17B	4.51e-65	-0.47629	0.316	0.363	8.7e-61
ANKRD35	0.00010368	-0.476101	0.011	0.013	1
INPP1	1.15e-18	-0.476055	0.051	0.059	2.22e-14
ZNF354C	1.28e-26	-0.476003	0.097	0.117	2.47e-22
GRIN2D	7.7e-56	-0.475998	0.186	0.213	1.49e-51
CNNM2	2.57e-70	-0.475873	0.26	0.281	4.96e-66
MYCBPAP	0.000160609	-0.475559	0.011	0.013	1
GRK7	1.21e-12	-0.474303	0.044	0.05	2.33e-08
SIAH3	2.3e-24	-0.474025	0.124	0.157	4.44e-20
PCDHB4	1.34e-09	-0.473348	0.027	0.032	2.6e-05
TOX	8.62e-34	-0.473213	0.179	0.204	1.66e-29
LILRB3	3.52e-05	-0.473117	0.015	0.018	0.680232
LRFN2	1.17e-15	-0.472973	0.06	0.067	2.26e-11
RAB33A	1.94e-68	-0.472698	0.229	0.262	3.75e-64
ARL5C	9.01e-06	-0.472574	0.016	0.018	0.173942
GRIK3	1.78e-29	-0.470724	0.144	0.15	3.44e-25
KCNH4	0.000347391	-0.470414	0.015	0.02	1
PLXDC2	1.33e-48	-0.469805	0.292	0.3	2.56e-44
HMGCS1	9.16e-185	-0.469628	0.828	0.838	1.77e-180
GUCY1B1	1.41e-45	-0.469276	0.162	0.185	2.72e-41
SMAGP	3.9e-11	-0.469073	0.026	0.028	7.53e-07
CDH3	4.09e-38	-0.468893	0.127	0.147	7.9e-34
KCTD12	1.08e-26	-0.468697	0.069	0.075	2.09e-22
ZNF699	4.29e-54	-0.46866	0.15	0.168	8.29e-50
CLTCL1	7.34e-33	-0.468415	0.126	0.144	1.42e-28
GRID2IP	2.63e-08	-0.468226	0.019	0.021	0.000508063
FBXO17	4.77e-36	-0.468062	0.126	0.148	9.21e-32
TSPYL5	3.83e-10	-0.466034	0.031	0.038	7.39e-06
SCN3A	1.81e-45	-0.46594	0.227	0.281	3.5e-41
NPEPL1	8.51e-40	-0.465879	0.09	0.099	1.64e-35
KCNA2	9.09e-27	-0.465684	0.071	0.081	1.76e-22
CRTAC1	1.11e-09	-0.465663	0.04	0.045	2.15e-05
RGS7BP	3.3e-57	-0.465211	0.279	0.329	6.38e-53
ZNF114	3.48e-08	-0.464588	0.017	0.018	0.000672075
PLEKHG4B	3.5e-29	-0.46417	0.121	0.141	6.75e-25
RNASE4	4.01e-21	-0.464063	0.049	0.057	7.74e-17
VRK2	4.28e-12	-0.463829	0.063	0.067	8.27e-08
KCNH1	8.71e-12	-0.463523	0.053	0.064	1.68e-07
SPHK1	3.16e-05	-0.463454	0.013	0.014	0.609554
ENSG00000289809	4.1e-07	-0.463122	0.018	0.02	0.00790747
ZNF563	1.48e-17	-0.462889	0.039	0.044	2.86e-13
IER3	2.05e-23	-0.462501	0.112	0.137	3.96e-19
CBX7	3.39e-17	-0.462244	0.055	0.064	6.56e-13
CBY3	4.47e-06	-0.461961	0.012	0.013	0.0863683
PURG	8.38e-96	-0.461848	0.343	0.383	1.62e-91
NOMO2	1.15e-13	-0.461577	0.029	0.032	2.23e-09
FPR3	0.0213723	-0.461486	0.008	0.01	1
KLHL13	3.13e-38	-0.461422	0.122	0.131	6.05e-34
GRID1	5.16e-80	-0.460796	0.376	0.45	9.96e-76
CEP126	2.11e-63	-0.45992	0.257	0.291	4.08e-59
BICDL1	4.06e-56	-0.459917	0.251	0.284	7.84e-52
MSS51	1.34e-15	-0.459365	0.047	0.054	2.59e-11
C5orf34	1.36e-33	-0.459304	0.09	0.095	2.62e-29
GIPC2	1.6e-27	-0.459031	0.086	0.092	3.1e-23
JPH1	7.95e-80	-0.458906	0.351	0.395	1.54e-75
LCT	0.000257526	-0.458013	0.012	0.013	1
TFEB	1.17e-13	-0.457842	0.023	0.025	2.27e-09
EHD4	2.8e-09	-0.457621	0.031	0.036	5.4e-05
NEFM	2.62e-37	-0.457111	0.119	0.163	5.05e-33
C19orf73	6.22e-16	-0.456626	0.029	0.032	1.2e-11
ASIC3	1.71e-15	-0.455536	0.028	0.031	3.3e-11
PCDHA5	6.85e-13	-0.45497	0.031	0.035	1.32e-08
STRC	2.73e-08	-0.454944	0.026	0.031	0.000527267
LNX1	2.87e-11	-0.454615	0.029	0.031	5.55e-07
JADE2	3.26e-16	-0.45442	0.042	0.048	6.3e-12
CRISPLD2	3.25e-07	-0.454264	0.027	0.03	0.0062747
ATP4A	1.29e-05	-0.454179	0.009	0.01	0.249214
MYL11	0.00141468	-0.454143	0.015	0.014	1
TVP23C-CDRT4	1.5e-64	-0.454056	0.212	0.242	2.89e-60
SLC39A8	2.66e-26	-0.453942	0.093	0.108	5.13e-22
IQUB	4.94e-08	-0.453917	0.022	0.024	0.000954294
ASB14	5.85e-20	-0.453622	0.071	0.081	1.13e-15
STOM	8.22e-15	-0.453281	0.061	0.074	1.59e-10
JAG1	1.95e-17	-0.453085	0.075	0.089	3.76e-13
ATP7B	6.05e-37	-0.453036	0.102	0.114	1.17e-32
APOLD1	4.65e-14	-0.452564	0.121	0.132	8.97e-10
PTPN3	1.12e-07	-0.452098	0.019	0.02	0.00215642
ATP2C2	8.71e-35	-0.451805	0.146	0.165	1.68e-30
PRELID3A	5.24e-71	-0.451254	0.248	0.281	1.01e-66
CA9	7.31e-05	-0.451187	0.019	0.023	1
RAB3C	2.57e-31	-0.450903	0.141	0.172	4.97e-27
NAALAD2	0.000211196	-0.450654	0.016	0.018	1
PDZK1	2.87e-21	-0.450251	0.079	0.09	5.54e-17
LRRC7	3.45e-92	-0.450049	0.569	0.621	6.65e-88
C11orf96	2.95e-50	-0.449905	0.269	0.324	5.71e-46
HPD	0.000232832	-0.44967	0.014	0.017	1
PCTP	4.47e-20	-0.449494	0.051	0.056	8.63e-16
NKPD1	3.88e-13	-0.449262	0.036	0.039	7.49e-09
DNAJB13	5.57e-05	-0.449086	0.012	0.013	1
CLCN4	2.58e-50	-0.448953	0.204	0.233	4.99e-46
PRKCQ	9.98e-11	-0.448858	0.05	0.059	1.93e-06
MT-TV	6.17e-69	-0.448695	0.179	0.187	1.19e-64
ST8SIA1	1.91e-57	-0.447716	0.262	0.299	3.7e-53
ENSG00000279641	2.74e-07	-0.446705	0.011	0.011	0.0052815
CFAP20DC	1.29e-06	-0.446678	0.023	0.025	0.0248442
C4orf47	1.28e-23	-0.446382	0.077	0.084	2.47e-19
USP6	0.00362194	-0.446336	0.01	0.012	1
IFIT3	5.09e-17	-0.445912	0.069	0.078	9.83e-13
EGF	1.13e-23	-0.445524	0.104	0.118	2.18e-19
RPS6KA5	2.1e-127	-0.445105	0.497	0.545	4.06e-123
MT-TQ	5.67e-07	-0.444871	0.013	0.015	0.0109568
ZNF233	4.91e-24	-0.444695	0.056	0.06	9.49e-20
AURKC	1.41e-06	-0.444624	0.019	0.022	0.0272374
ACSL4	1.23e-75	-0.44424	0.308	0.344	2.38e-71
GDA	2.56e-05	-0.443901	0.028	0.032	0.494008
KANK3	7.01e-17	-0.443771	0.045	0.052	1.35e-12
PCDHB13	0.00564999	-0.443726	0.009	0.011	1
ASTE1	2.07e-17	-0.443294	0.044	0.049	3.99e-13
GRM1	1.27e-08	-0.443162	0.042	0.05	0.000244844
STAMBPL1	7.06e-46	-0.443158	0.148	0.164	1.36e-41
TDRKH	3.28e-39	-0.442598	0.122	0.136	6.34e-35
RIBC2	3.73e-05	-0.442428	0.011	0.012	0.720968
ENSG00000267740	6e-11	-0.442372	0.033	0.038	1.16e-06
ENSG00000279161	9.15e-14	-0.441886	0.06	0.066	1.77e-09
STARD4	7.53e-109	-0.441612	0.349	0.38	1.45e-104
RND1	2.55e-44	-0.441246	0.143	0.161	4.92e-40
ZNF438	7.46e-59	-0.441245	0.258	0.287	1.44e-54
CFAP77	7.3e-05	-0.441059	0.017	0.02	1
OTOA	1.02e-08	-0.440986	0.026	0.023	0.000196729
CAPN14	7.45e-07	-0.440803	0.016	0.018	0.0143914
SLC16A14	2.76e-78	-0.440501	0.256	0.283	5.32e-74
TRIM71	1.08e-10	-0.44044	0.02	0.02	2.09e-06
PDE7B	0.000837398	-0.440008	0.01	0.01	1
CARD14	7.52e-07	-0.439935	0.019	0.019	0.0145219
SLC14A1	0.0447967	-0.43989	0.008	0.01	1
CHSY3	1.47e-29	-0.439712	0.182	0.208	2.85e-25
FLT3	0.000383504	-0.439536	0.01	0.01	1
FGGY	2.12e-29	-0.439348	0.106	0.117	4.1e-25
C10orf95	7.93e-16	-0.439225	0.032	0.035	1.53e-11
PNPLA3	7.56e-70	-0.438972	0.245	0.269	1.46e-65
PTPRD	4.16e-129	-0.438667	0.509	0.614	8.03e-125
SGCZ	0.000408923	-0.438603	0.027	0.026	1
CLK3	1.48e-69	-0.438509	0.221	0.248	2.85e-65
ACOT12	1.22e-28	-0.438384	0.183	0.215	2.36e-24
SLC16A9	5.33e-51	-0.43806	0.165	0.182	1.03e-46
PCDHA2	7.42e-05	-0.437746	0.011	0.013	1
ENSG00000278867	4.41e-27	-0.437472	0.064	0.072	8.51e-23
PAK5	1.03e-94	-0.437216	0.475	0.517	1.98e-90
C2orf80	1.14e-33	-0.436812	0.092	0.101	2.21e-29
ENSG00000278905	0.00115495	-0.436689	0.014	0.018	1
GNAI1	3.57e-91	-0.435666	0.398	0.445	6.89e-87
APOBEC2	1.71e-06	-0.435379	0.023	0.027	0.0330436
TMPRSS9	1.05e-47	-0.435358	0.162	0.179	2.02e-43
LEKR1	4.21e-05	-0.435348	0.015	0.021	0.812735
PIPOX	4.48e-41	-0.43463	0.206	0.223	8.65e-37
MAJIN	3.87e-08	-0.434561	0.043	0.049	0.000748217
RBFOX1	3.81e-13	-0.434237	0.053	0.054	7.36e-09
KY	1.12e-08	-0.433582	0.02	0.022	0.000217228
PLXND1	2.45e-47	-0.433256	0.2	0.234	4.74e-43
ZNF441	4.07e-51	-0.432877	0.164	0.185	7.86e-47
FUT2	4.04e-10	-0.432677	0.024	0.026	7.8e-06
DOP1B	3.87e-78	-0.432502	0.397	0.432	7.48e-74
ENSG00000279021	4.05e-05	-0.43236	0.013	0.013	0.782459
DENND4A	2.68e-136	-0.432123	0.56	0.604	5.17e-132
PPM1H	2.73e-08	-0.431858	0.029	0.031	0.000527436
COL13A1	0.032542	-0.431752	0.008	0.011	1
GNAO1	8.26e-121	-0.431413	0.565	0.632	1.59e-116
DIABLO	2.45e-13	-0.431324	0.032	0.035	4.72e-09
TSPAN1	1.53e-09	-0.431292	0.049	0.052	2.95e-05
BFSP1	0.000558402	-0.430932	0.01	0.011	1
ENSG00000279035	0.000480679	-0.430544	0.01	0.011	1
C3orf33	3.49e-36	-0.430472	0.133	0.153	6.74e-32
ATP6V1C2	6.01e-16	-0.430191	0.047	0.053	1.16e-11
TMEM272	1.29e-07	-0.429838	0.022	0.024	0.00248725
TSSK3	5.34e-09	-0.429642	0.026	0.029	0.000103023
VASH2	2.43e-72	-0.429522	0.268	0.296	4.7e-68
FBXL4	2.8e-56	-0.429349	0.225	0.252	5.42e-52
DNAH2	8.86e-33	-0.429196	0.135	0.15	1.71e-28
AUH	2.02e-117	-0.429034	0.525	0.553	3.89e-113
CTSK	1.52e-12	-0.428838	0.038	0.042	2.93e-08
SGIP1	8.58e-118	-0.428765	0.506	0.547	1.66e-113
ZNF483	1.88e-90	-0.428764	0.293	0.294	3.63e-86
TSPAN2	4.68e-32	-0.428589	0.088	0.097	9.03e-28
SHISA7	1.62e-30	-0.428495	0.066	0.072	3.13e-26
ERVMER34-1	1.29e-08	-0.428456	0.019	0.02	0.000248316
CARMIL3	5.58e-41	-0.428431	0.123	0.136	1.08e-36
MVP	9.49e-48	-0.428373	0.152	0.166	1.83e-43
RALYL	3.2e-33	-0.428044	0.31	0.346	6.17e-29
GP1BA	1.19e-07	-0.427844	0.021	0.024	0.00230028
ENSG00000280047	3.46e-25	-0.426997	0.054	0.058	6.68e-21
TXNIP	6.85e-115	-0.426734	0.573	0.626	1.32e-110
FAM20A	1.26e-05	-0.426537	0.022	0.025	0.244094
FAM222A	2.35e-16	-0.426396	0.033	0.033	4.53e-12
GPR143	0.000359659	-0.426332	0.01	0.01	1
TTLL13	9.97e-13	-0.426273	0.031	0.034	1.92e-08
LSMEM2	1.04e-14	-0.425417	0.034	0.036	2.01e-10
C5orf47	0.000364394	-0.424895	0.009	0.01	1
TTC39B	3.55e-57	-0.424699	0.207	0.227	6.86e-53
RHCE	1.49e-15	-0.423829	0.055	0.062	2.88e-11
MTMR7	4.66e-79	-0.4228	0.359	0.398	9.01e-75
TBX19	4.17e-08	-0.422676	0.02	0.021	0.000805387
HMGCR	8.44e-148	-0.4226	0.609	0.624	1.63e-143
SYNPO2L	1.42e-10	-0.422519	0.02	0.021	2.74e-06
MGAT5B	6.26e-35	-0.422279	0.089	0.097	1.21e-30
MFSD2B	6.89e-16	-0.421957	0.049	0.052	1.33e-11
GABBR2	7.94e-39	-0.421874	0.237	0.281	1.53e-34
NSUN7	3.01e-15	-0.421742	0.074	0.08	5.81e-11
AMBP	0.000309658	-0.421586	0.011	0.013	1
DDX60L	1.38e-06	-0.421216	0.018	0.02	0.0265555
RBM11	9.6e-39	-0.421159	0.114	0.125	1.85e-34
PSMD5	6.54e-97	-0.420477	0.347	0.374	1.26e-92
EDARADD	4.46e-06	-0.419803	0.027	0.03	0.0860538
ZNF44	1.56e-81	-0.419686	0.308	0.337	3e-77
ENG	6.28e-22	-0.419576	0.093	0.104	1.21e-17
KEL	3.15e-09	-0.419557	0.027	0.031	6.09e-05
DOCK9	5.75e-58	-0.419472	0.347	0.391	1.11e-53
C2CD2L	4.39e-38	-0.419381	0.078	0.082	8.47e-34
FCRLB	0.00599968	-0.419325	0.009	0.011	1
STN1	1.98e-22	-0.418971	0.074	0.084	3.82e-18
ANKRD33B	4.88e-36	-0.418584	0.194	0.217	9.43e-32
ODAD4	2.65e-28	-0.418279	0.107	0.119	5.11e-24
KIF17	2.8e-15	-0.418116	0.038	0.041	5.42e-11
CYP46A1	1.36e-32	-0.418029	0.134	0.148	2.63e-28
TMC4	7.68e-16	-0.41778	0.041	0.044	1.48e-11
ENSG00000279233	3.35e-19	-0.417637	0.058	0.065	6.46e-15
COLQ	1.9e-23	-0.417624	0.094	0.104	3.67e-19
KICS2	3.27e-13	-0.417358	0.041	0.047	6.32e-09
ADGRV1	3.95e-51	-0.417117	0.282	0.258	7.63e-47
CYRIA	1.69e-109	-0.416956	0.573	0.613	3.25e-105
TBC1D2	8.27e-23	-0.415993	0.063	0.069	1.6e-18
NPIPB11	3.11e-17	-0.415924	0.037	0.04	6e-13
LAMC2	1.83e-13	-0.415587	0.047	0.053	3.54e-09
ENSG00000279453	2.34e-37	-0.415528	0.101	0.112	4.51e-33
ENSG00000268465	2.95e-11	-0.415122	0.028	0.029	5.7e-07
SCML1	1.68e-95	-0.414573	0.39	0.431	3.25e-91
SLC35G1	1.76e-26	-0.414167	0.08	0.085	3.4e-22
SLC38A8	1.2e-10	-0.414017	0.039	0.044	2.32e-06
DTNA	9.17e-60	-0.413859	0.365	0.397	1.77e-55
STK31	2.7e-08	-0.413692	0.028	0.031	0.000522152
ST6GALNAC2	2.41e-07	-0.413486	0.031	0.036	0.0046624
RTL10	3.87e-29	-0.413477	0.098	0.111	7.48e-25
C17orf99	0.000207528	-0.413188	0.014	0.015	1
MVD	4.27e-114	-0.412894	0.489	0.514	8.24e-110
PDE1B	1.17e-06	-0.412837	0.023	0.026	0.0226024
ZSWIM5	2.42e-66	-0.412444	0.387	0.434	4.67e-62
TAPBPL	0.0021681	-0.412339	0.009	0.01	1
JAKMIP1	5.33e-24	-0.412306	0.05	0.053	1.03e-19
ZC3H6	1.23e-89	-0.411607	0.405	0.45	2.38e-85
CABP4	9.89e-05	-0.411511	0.02	0.024	1
KIFC3	1.58e-46	-0.410823	0.18	0.198	3.05e-42
NXNL1	8.79e-06	-0.410212	0.012	0.012	0.16971
TNFAIP3	0.000109975	-0.410019	0.013	0.015	1
DAO	2.04e-14	-0.409892	0.027	0.028	3.94e-10
ZBTB38	9.71e-61	-0.409717	0.258	0.279	1.88e-56
STARD5	0.000142719	-0.409668	0.016	0.018	1
TNXB	6.7e-38	-0.409311	0.142	0.156	1.29e-33
NRIP2	2.4e-06	-0.408778	0.016	0.018	0.0462911
SPATA6L	1.65e-08	-0.408752	0.033	0.036	0.000317714
ACSL5	1.85e-09	-0.408461	0.033	0.036	3.58e-05
ADCY9	9.37e-62	-0.408133	0.297	0.324	1.81e-57
SNAP91	1.26e-66	-0.407988	0.426	0.482	2.43e-62
CD163L1	0.000198895	-0.407786	0.013	0.013	1
PDE6C	3.89e-07	-0.407624	0.028	0.031	0.00750893
LSM11	6.24e-39	-0.407516	0.115	0.127	1.21e-34
GDF9	2.51e-09	-0.407364	0.02	0.022	4.85e-05
NCR3LG1	2.16e-66	-0.405558	0.237	0.256	4.17e-62
GPR78	0.0090094	-0.404823	0.009	0.011	1
ADAM20	4.28e-19	-0.404681	0.052	0.054	8.27e-15
LINC00672	4.67e-20	-0.404567	0.075	0.084	9.02e-16
ANKS1B	7e-113	-0.40437	0.714	0.784	1.35e-108
SLC18A2	1.04e-14	-0.404346	0.034	0.035	2.01e-10
FAM229A	2.23e-15	-0.404283	0.042	0.047	4.31e-11
ABCA10	5.67e-06	-0.403734	0.023	0.026	0.109562
ENSG00000280385	8.52e-06	-0.403547	0.012	0.013	0.164546
NIPAL3	4.14e-29	-0.403512	0.11	0.122	7.99e-25
CTRC	0.000812184	-0.403396	0.014	0.017	1
SLA2	4.05e-12	-0.403267	0.052	0.058	7.82e-08
ENSG00000280334	1.51e-09	-0.402623	0.013	0.012	2.91e-05
SELENOV	0.000533804	-0.402563	0.017	0.019	1
ARL17B	3.79e-67	-0.401601	0.235	0.254	7.31e-63
FLNC	0.0118886	-0.400503	0.009	0.01	1
SLC45A3	1.18e-07	-0.400318	0.014	0.016	0.00227762
SH2D3C	1.76e-45	-0.400207	0.208	0.227	3.4e-41
IKBKE	2.9e-05	-0.400177	0.019	0.022	0.559821
IQCA1	0.000156149	-0.400107	0.012	0.013	1
SLC35G5	1.76e-10	-0.40008	0.016	0.017	3.39e-06
GPR156	5.65e-57	-0.399548	0.324	0.346	1.09e-52
ENSG00000279137	0.00165907	-0.399458	0.011	0.013	1
PZP	3.28e-14	-0.398721	0.062	0.069	6.34e-10
EHBP1	4.64e-161	-0.398402	0.725	0.756	8.96e-157
ENSG00000279227	1.53e-05	-0.398183	0.012	0.013	0.295308
ZBED9	1.07e-26	-0.398	0.086	0.086	2.06e-22
SATB2	5.41e-26	-0.397791	0.103	0.099	1.04e-21
PHKG1	7.89e-20	-0.397684	0.081	0.092	1.52e-15
SEMA3A	4.84e-74	-0.397509	0.464	0.516	9.34e-70
ICA1	2.06e-27	-0.397181	0.103	0.112	3.98e-23
PID1	1.99e-44	-0.397011	0.29	0.309	3.85e-40
ZNF556	0.000171982	-0.39695	0.013	0.014	1
FBXO6	4.99e-17	-0.396858	0.048	0.052	9.64e-13
PHLDB3	4.86e-32	-0.396801	0.13	0.145	9.39e-28
NODAL	4.8e-05	-0.396756	0.011	0.012	0.927037
CR1L	2.11e-06	-0.396459	0.013	0.014	0.0407849
ENSG00000278917	0.00585086	-0.396106	0.011	0.013	1
WDR89	5.52e-68	-0.396011	0.223	0.238	1.07e-63
WFDC2	0.000290175	-0.395906	0.013	0.014	1
AMIGO1	6.63e-15	-0.395758	0.03	0.032	1.28e-10
FDFT1	3.48e-216	-0.39549	0.886	0.894	6.72e-212
CTHRC1	0.00168328	-0.39518	0.015	0.018	1
AMT	6.77e-08	-0.395086	0.023	0.024	0.00130825
PLK2	2e-47	-0.395	0.312	0.354	3.87e-43
PER3	2.6e-58	-0.394921	0.266	0.29	5.03e-54
ENSG00000279491	2.06e-05	-0.394714	0.016	0.017	0.398646
BTN3A3	7.87e-05	-0.394149	0.013	0.015	1
PIP5K1B	8.06e-11	-0.394031	0.047	0.049	1.56e-06
ENSG00000280105	2.51e-10	-0.393814	0.036	0.039	4.85e-06
ONECUT2	4.32e-20	-0.39363	0.056	0.058	8.35e-16
GRIN1	1.44e-17	-0.393312	0.039	0.041	2.79e-13
TMPRSS11A	1.12e-14	-0.393272	0.051	0.054	2.17e-10
SAPCD1	8.66e-06	-0.393058	0.023	0.027	0.167267
ABCC1	9.06e-40	-0.392724	0.207	0.229	1.75e-35
NMNAT2	1.02e-59	-0.392164	0.385	0.436	1.97e-55
PPFIA4	8.57e-39	-0.391128	0.134	0.144	1.66e-34
SNRNP48	7.57e-53	-0.390942	0.192	0.21	1.46e-48
ENSG00000280106	2.35e-20	-0.390908	0.035	0.036	4.53e-16
GPR176	8.02e-09	-0.390616	0.026	0.028	0.000154866
LPCAT4	2.06e-50	-0.390303	0.181	0.198	3.97e-46
P4HA2	2.37e-14	-0.389624	0.068	0.08	4.57e-10
PTPRU	4.16e-30	-0.389416	0.098	0.106	8.03e-26
SCX	1.95e-09	-0.389053	0.047	0.055	3.77e-05
ZNF341	1.21e-18	-0.388489	0.082	0.092	2.34e-14
ENPP2	2.69e-14	-0.388022	0.043	0.045	5.2e-10
CDS1	1.74e-32	-0.387861	0.099	0.106	3.37e-28
IL1RAPL2	0.0581941	-0.387619	0.013	0.012	1
TINCR	4.47e-31	-0.387568	0.102	0.11	8.63e-27
CABYR	1.41e-24	-0.387153	0.08	0.088	2.73e-20
CORIN	9.43e-07	-0.386773	0.034	0.037	0.0182065
VAMP8	7.15e-12	-0.386316	0.046	0.049	1.38e-07
CELA2B	6.92e-09	-0.386311	0.028	0.03	0.000133644
SCN5A	3.96e-19	-0.386244	0.084	0.091	7.64e-15
LAMA3	1.07e-22	-0.386035	0.13	0.144	2.07e-18
CYP2D7	1.11e-08	-0.385398	0.022	0.023	0.000213626
ZNF559-ZNF177	2.72e-29	-0.385359	0.104	0.112	5.26e-25
ACTN2	1.14e-16	-0.385342	0.073	0.081	2.2e-12
SLC43A2	3.11e-51	-0.385286	0.16	0.169	6.01e-47
FAM163B	1.57e-13	-0.385178	0.08	0.094	3.03e-09
SLC25A27	1.76e-62	-0.385041	0.183	0.193	3.4e-58
PM20D1	2.37e-13	-0.384649	0.043	0.047	4.58e-09
IDI1	1.41e-193	-0.384551	0.863	0.863	2.73e-189
ENSG00000279561	1.02e-12	-0.384486	0.029	0.031	1.98e-08
INHA	4.52e-08	-0.383833	0.018	0.02	0.000871893
SLC1A1	1.06e-22	-0.383596	0.115	0.124	2.05e-18
ZNF396	1.87e-07	-0.38359	0.023	0.024	0.00361423
XKR9	1.35e-08	-0.383195	0.043	0.049	0.000260057
P2RX4	3.74e-32	-0.38319	0.101	0.106	7.23e-28
SLC17A5	1.1e-54	-0.383075	0.208	0.221	2.13e-50
MT-TD	2.82e-27	-0.382424	0.062	0.066	5.45e-23
ACOXL	0.0120751	-0.382415	0.01	0.011	1
SHISA2	1.49e-42	-0.382286	0.273	0.311	2.88e-38
ARHGAP45	1.37e-05	-0.38148	0.012	0.013	0.265301
ENSG00000280143	4.75e-24	-0.381441	0.066	0.069	9.17e-20
RIMKLA	8.64e-54	-0.38138	0.265	0.287	1.67e-49
SOX4	2.58e-146	-0.38132	0.982	0.981	4.97e-142
ANO4	9.45e-07	-0.381204	0.045	0.051	0.0182538
ATXN1	1.84e-37	-0.381187	0.305	0.331	3.56e-33
PNMA2	1.84e-89	-0.381072	0.387	0.416	3.56e-85
GPR137C	1.6e-77	-0.380452	0.538	0.569	3.08e-73
ATP8A1	1.28e-93	-0.379749	0.481	0.517	2.46e-89
TESMIN	9.97e-15	-0.379657	0.034	0.036	1.92e-10
LRP11	9.64e-83	-0.379365	0.296	0.31	1.86e-78
FAM186B	1.68e-07	-0.379168	0.019	0.021	0.00324847
NPIPB2	9.24e-10	-0.378741	0.029	0.031	1.78e-05
BORCS7-ASMT	1.68e-15	-0.378646	0.042	0.043	3.24e-11
ANKZF1	6.14e-50	-0.37861	0.175	0.191	1.19e-45
LIN28B	2.55e-45	-0.378514	0.245	0.259	4.92e-41
STXBP5L	4.92e-29	-0.378432	0.228	0.245	9.49e-25
HIPK4	1.51e-31	-0.378264	0.131	0.142	2.91e-27
ENSG00000266202	0.000139798	-0.378113	0.023	0.026	1
WWTR1	1.29e-12	-0.377959	0.079	0.088	2.49e-08
POLR3G	4.51e-14	-0.377852	0.054	0.057	8.71e-10
NTM	3.21e-50	-0.377759	0.401	0.439	6.21e-46
NAIP	1.39e-48	-0.377396	0.202	0.221	2.69e-44
RGPD1	1.06e-06	-0.37731	0.015	0.015	0.0204772
ICAM5	3.81e-20	-0.377253	0.057	0.061	7.36e-16
AGAP5	3.14e-19	-0.377181	0.045	0.046	6.06e-15
SLC24A1	1.22e-21	-0.37716	0.093	0.101	2.35e-17
DLGAP1	1.5e-254	-0.377059	0.885	0.949	2.89e-250
PANK4	3.12e-36	-0.3768	0.095	0.103	6.03e-32
GOLGA6L4	8.6e-12	-0.376112	0.03	0.032	1.66e-07
NPIPA9-ENSG00000183889	7e-09	-0.376042	0.019	0.021	0.000135131
SPATC1	2.05e-07	-0.375926	0.011	0.01	0.00395549
MYLK3	9.12e-05	-0.375854	0.016	0.018	1
IL10RB	4.45e-08	-0.375494	0.031	0.035	0.000859557
PLAG1	1.83e-30	-0.375417	0.191	0.218	3.53e-26
RIMBP2	5.91e-15	-0.375371	0.069	0.077	1.14e-10
FGF14	9.96e-40	-0.375147	0.324	0.378	1.92e-35
SGSM1	2.19e-33	-0.374999	0.175	0.189	4.22e-29
DDN	1.87e-12	-0.374987	0.02	0.02	3.62e-08
COL7A1	1.05e-06	-0.374896	0.018	0.019	0.0202784
ARFGEF3	2.94e-54	-0.37451	0.382	0.413	5.68e-50
LTBR	0.000582648	-0.374509	0.013	0.014	1
SDC1	2.51e-20	-0.37448	0.047	0.049	4.84e-16
ZHX1-C8orf76	2.75e-14	-0.37446	0.05	0.055	5.3e-10
ACAP1	7.96e-35	-0.374422	0.098	0.103	1.54e-30
LRFN1	2.22e-37	-0.374286	0.09	0.095	4.3e-33
C1orf167	0.000318864	-0.374193	0.013	0.014	1
ARHGAP44	3.4e-39	-0.37383	0.313	0.347	6.56e-35
CMTM4	7.18e-69	-0.373654	0.268	0.282	1.39e-64
PPP1R1B	5.4e-29	-0.373552	0.109	0.119	1.04e-24
JAZF1	6.72e-70	-0.373499	0.419	0.456	1.3e-65
SMIM24	2.69e-05	-0.373161	0.01	0.011	0.5185
MYO1D	5.3e-56	-0.373064	0.373	0.407	1.02e-51
H2BC21	3.33e-31	-0.372818	0.087	0.089	6.43e-27
TYMP	1.96e-14	-0.372678	0.035	0.037	3.78e-10
ABCA5	2.39e-41	-0.372609	0.241	0.264	4.62e-37
B3GNT3	0.0320191	-0.372039	0.008	0.01	1
AASDH	1.28e-88	-0.371876	0.357	0.377	2.46e-84
MAP3K3	6.44e-68	-0.371814	0.306	0.33	1.24e-63
PDE3A	9.96e-21	-0.371676	0.17	0.184	1.92e-16
ISG20	1.46e-13	-0.371673	0.042	0.044	2.82e-09
CRHR2	3.92e-31	-0.371467	0.187	0.208	7.56e-27
LINC02210-CRHR1	1.07e-109	-0.371357	0.402	0.418	2.06e-105
ZBTB16	4.1e-29	-0.370011	0.209	0.236	7.92e-25
SLC8A1	1.44e-115	-0.369957	0.423	0.541	2.77e-111
ZNF624	4.37e-34	-0.369852	0.102	0.107	8.44e-30
SIRT4	3.17e-21	-0.369372	0.082	0.09	6.12e-17
NLRP9	1.07e-05	-0.369273	0.013	0.013	0.207056
PALMD	4.17e-29	-0.36922	0.178	0.194	8.05e-25
SP140L	0.000311617	-0.369212	0.01	0.011	1
FADS6	0.0553885	-0.368839	0.009	0.01	1
SULT4A1	1.92e-63	-0.368771	0.237	0.252	3.71e-59
SNX32	4.89e-58	-0.368651	0.292	0.316	9.44e-54
DOCK11	1.44e-33	-0.368639	0.17	0.186	2.78e-29
TMEM187	6.25e-10	-0.368621	0.036	0.04	1.21e-05
NIM1K	3.96e-27	-0.368291	0.136	0.145	7.64e-23
ZNF700	2.46e-28	-0.367497	0.076	0.081	4.75e-24
TULP2	1.22e-09	-0.367307	0.038	0.041	2.35e-05
ENSG00000280163	0.000268715	-0.367266	0.01	0.011	1
PCSK2	5.66e-31	-0.367231	0.249	0.298	1.09e-26
LSS	2.71e-114	-0.367078	0.44	0.449	5.24e-110
CDKL1	6e-67	-0.366926	0.318	0.336	1.16e-62
SH2D5	9.34e-13	-0.366276	0.031	0.034	1.8e-08
MATN2	1.73e-13	-0.366237	0.056	0.061	3.33e-09
MYH11	1.03e-10	-0.365952	0.039	0.042	1.98e-06
ENSG00000259371	5.02e-07	-0.365377	0.021	0.023	0.00969439
SYT2	1.38e-19	-0.365154	0.088	0.094	2.66e-15
ARRDC3	1.69e-121	-0.36515	0.407	0.389	3.26e-117
KCNK12	5.18e-34	-0.365131	0.229	0.254	1e-29
ENPP5	0.000360105	-0.364812	0.018	0.02	1
ATP8A2	4.86e-55	-0.364665	0.389	0.412	9.39e-51
STAT4	0.00697108	-0.364392	0.015	0.017	1
DCLK3	8.09e-11	-0.363968	0.086	0.103	1.56e-06
B3GALNT1	2.12e-14	-0.363809	0.057	0.063	4.1e-10
ATG9B	7.53e-05	-0.363753	0.014	0.016	1
TBR1	4.87e-58	-0.363462	0.341	0.367	9.41e-54
FRMPD1	2.8e-05	-0.363081	0.029	0.032	0.540906
ENSG00000285253	4.69e-15	-0.363057	0.089	0.096	9.06e-11
SLC16A7	3.17e-42	-0.362946	0.193	0.207	6.12e-38
GRIP2	6.41e-09	-0.362732	0.049	0.053	0.000123685
BAHCC1	3.36e-39	-0.362509	0.138	0.147	6.5e-35
C1orf216	4.56e-42	-0.362479	0.163	0.179	8.81e-38
AWAT1	4.69e-08	-0.362332	0.011	0.011	0.000905063
NEK5	6.44e-38	-0.362126	0.174	0.186	1.24e-33
FABP3	4.27e-09	-0.362045	0.043	0.046	8.24e-05
RNLS	5.12e-05	-0.361741	0.037	0.043	0.98937
KCNJ6	3.38e-13	-0.361602	0.113	0.132	6.52e-09
IL7	1.29e-33	-0.361456	0.194	0.207	2.49e-29
ENSG00000279602	1.93e-06	-0.361308	0.036	0.039	0.0372447
PEX5L	4.38e-12	-0.361287	0.109	0.126	8.47e-08
SERTAD4	4.62e-22	-0.361202	0.094	0.103	8.92e-18
KNDC1	3.96e-46	-0.361092	0.152	0.164	7.65e-42
AQP8	1.65e-07	-0.36106	0.021	0.022	0.00319225
LINGO1	9.81e-47	-0.360892	0.306	0.341	1.89e-42
ENSG00000261832	4.76e-07	-0.36075	0.011	0.012	0.00920049
SPATA9	7.17e-06	-0.36063	0.022	0.022	0.138439
JUN	1.39e-98	-0.360045	0.661	0.674	2.69e-94
ARNT	2.07e-46	-0.359989	0.201	0.216	4e-42
MGARP	3.98e-07	-0.359915	0.023	0.026	0.0076825
NIPSNAP3B	0.00062629	-0.359169	0.013	0.014	1
SAMD13	2.81e-10	-0.359077	0.031	0.034	5.42e-06
GLIS1	3.51e-11	-0.358999	0.055	0.059	6.78e-07
ATF7IP2	4.72e-28	-0.358599	0.147	0.156	9.11e-24
DENND3	4.5e-26	-0.358197	0.084	0.09	8.68e-22
SGK3	8.06e-09	-0.358067	0.027	0.03	0.000155555
SLC25A43	0.0028452	-0.358046	0.012	0.013	1
GADD45B	1.5e-19	-0.357729	0.08	0.081	2.89e-15
PHF11	2.27e-05	-0.357414	0.031	0.036	0.437642
CLASP2	7.83e-188	-0.357318	0.914	0.928	1.51e-183
POMT1	1.53e-74	-0.357205	0.268	0.283	2.96e-70
L3MBTL1	1.95e-69	-0.356851	0.277	0.289	3.76e-65
PAIP2B	1.88e-35	-0.356693	0.139	0.151	3.62e-31
ENSG00000279549	1.48e-07	-0.356617	0.031	0.035	0.00286243
PMF1-BGLAP	9.51e-05	-0.356585	0.013	0.014	1
ZNF577	2.8e-66	-0.356391	0.276	0.289	5.4e-62
CPNE8	0.00440084	-0.355785	0.014	0.016	1
TM4SF20	0.000246828	-0.355525	0.011	0.011	1
MFSD13A	9.51e-42	-0.355205	0.153	0.16	1.84e-37
IDI2	8.66e-06	-0.355198	0.022	0.024	0.167239
RASL11A	1.29e-08	-0.355195	0.025	0.026	0.000249522
RNASEL	7.33e-06	-0.355015	0.019	0.02	0.141579
HSPA4L	8.29e-84	-0.354985	0.402	0.415	1.6e-79
FGF18	1.16e-24	-0.354638	0.078	0.081	2.24e-20
ID2	2.01e-84	-0.354508	0.559	0.559	3.88e-80
RAPGEF5	1.75e-10	-0.354379	0.077	0.088	3.37e-06
ARRDC4	1.03e-34	-0.354308	0.122	0.125	2e-30
MAP1LC3B2	5.31e-26	-0.354128	0.167	0.185	1.03e-21
PTPRJ	1.64e-63	-0.353949	0.347	0.366	3.17e-59
SLC23A1	1.94e-08	-0.353477	0.025	0.025	0.000375358
ENSG00000285708	1.63e-30	-0.353434	0.176	0.187	3.14e-26
CKMT1B	4.91e-25	-0.353373	0.076	0.081	9.49e-21
EFCAB11	2.08e-41	-0.353027	0.19	0.196	4.02e-37
NRDE2	4.67e-63	-0.352964	0.231	0.242	9.01e-59
NPIPB12	0.00216682	-0.352834	0.012	0.013	1
HAAO	2.08e-09	-0.352822	0.043	0.047	4.02e-05
ZNF564	6.39e-36	-0.352578	0.125	0.133	1.23e-31
POU2F2	7.72e-43	-0.352419	0.303	0.335	1.49e-38
TICAM2	5.61e-14	-0.351706	0.058	0.062	1.08e-09
GUCY1A1	1.33e-24	-0.351561	0.129	0.132	2.57e-20
CCDC110	0.000294362	-0.351454	0.018	0.021	1
FDXACB1	2.63e-19	-0.35144	0.048	0.05	5.09e-15
TAF5	2.35e-37	-0.351249	0.127	0.133	4.54e-33
ZBTB41	3.37e-63	-0.351058	0.269	0.288	6.51e-59
AMZ1	1.53e-41	-0.350888	0.198	0.214	2.96e-37
STAP2	3.78e-28	-0.350678	0.094	0.097	7.3e-24
UNKL	1.76e-28	-0.35066	0.112	0.121	3.4e-24
PTPRE	1.16e-10	-0.350552	0.048	0.051	2.25e-06
ING2	1.07e-52	-0.350397	0.219	0.228	2.07e-48
ARSG	5.06e-22	-0.350294	0.11	0.121	9.78e-18
CAPG	1.85e-10	-0.350224	0.068	0.078	3.57e-06
ZFP14	1.85e-93	-0.34984	0.39	0.404	3.57e-89
DNAI4	2.54e-08	-0.349288	0.046	0.051	0.000489761
COL8A2	5.39e-07	-0.34908	0.03	0.033	0.0104033
S1PR3	3.17e-31	-0.348775	0.134	0.143	6.12e-27
CORO2A	3.99e-18	-0.348749	0.066	0.07	7.7e-14
GPR37	9.44e-07	-0.348169	0.04	0.047	0.0182306
PDC	1.18e-05	-0.348128	0.03	0.033	0.227023
PAQR9	9.22e-13	-0.348088	0.025	0.026	1.78e-08
GADD45G	4.95e-53	-0.34803	0.513	0.556	9.56e-49
PCDH1	3.17e-21	-0.348021	0.072	0.076	6.12e-17
TDRD7	3.49e-32	-0.34796	0.122	0.124	6.74e-28
MEIS2	2.07e-91	-0.347688	0.846	0.886	4e-87
RAB3IP	5.09e-48	-0.34768	0.189	0.193	9.84e-44
SPATA7	8.08e-61	-0.347213	0.286	0.302	1.56e-56
DISC1	1.55e-39	-0.347142	0.249	0.258	3e-35
TOMM6	8.24e-37	-0.347123	0.073	0.075	1.59e-32
MDGA1	1.05e-08	-0.346936	0.053	0.059	0.00020188
B3GNT2	2.86e-46	-0.346642	0.188	0.194	5.52e-42
ENSG00000278987	0.000346201	-0.346201	0.015	0.017	1
CYTH1	3.28e-93	-0.346175	0.465	0.49	6.33e-89
RSPH9	3.42e-24	-0.346074	0.097	0.104	6.61e-20
ST6GALNAC6-ENSG00000257524	2.01e-10	-0.345949	0.035	0.037	3.88e-06
BTBD16	2.05e-09	-0.345737	0.019	0.02	3.96e-05
KHDRBS2	2.96e-21	-0.345374	0.198	0.219	5.72e-17
RTN4RL1	3.14e-26	-0.345083	0.153	0.164	6.05e-22
PRRG3	3.35e-12	-0.344633	0.047	0.052	6.48e-08
ITGB7	0.000433945	-0.344532	0.013	0.014	1
SLC15A3	6.84e-09	-0.344449	0.028	0.03	0.000132081
ADAMTS6	9.91e-44	-0.344141	0.226	0.228	1.91e-39
OSBPL5	7.49e-64	-0.343796	0.298	0.315	1.45e-59
CHRNB4	6.09e-16	-0.34377	0.058	0.062	1.18e-11
LAIR1	3.01e-05	-0.343682	0.014	0.015	0.581053
TBC1D2B	1.33e-52	-0.343542	0.219	0.23	2.56e-48
ATL2	4.45e-103	-0.343471	0.418	0.429	8.6e-99
SPATS1	1.06e-08	-0.343433	0.019	0.018	0.000204996
ADAMTS16	5.59e-12	-0.343289	0.047	0.05	1.08e-07
RASGRF1	1.34e-12	-0.343167	0.049	0.051	2.58e-08
MT-TS2	3.62e-64	-0.343083	0.269	0.276	6.99e-60
CACNA1B	9.48e-59	-0.342744	0.486	0.546	1.83e-54
NPIPB15	2.07e-09	-0.342523	0.026	0.027	4e-05
PCDHB16	5.45e-05	-0.34239	0.017	0.019	1
SLC25A41	1.07e-12	-0.342232	0.029	0.029	2.06e-08
FAM110A	6.15e-28	-0.342144	0.096	0.102	1.19e-23
MORN3	1.26e-15	-0.341998	0.045	0.048	2.44e-11
LURAP1L	0.000234767	-0.341993	0.03	0.034	1
RNF180	1.57e-52	-0.341902	0.29	0.301	3.02e-48
FNDC7	0.00223006	-0.341747	0.012	0.013	1
TMEM42	4.28e-29	-0.341684	0.082	0.086	8.27e-25
LRRC39	5.76e-31	-0.34155	0.139	0.145	1.11e-26
OTUD7A	3.63e-40	-0.3413	0.321	0.35	7.01e-36
MAGIX	7.64e-08	-0.340695	0.014	0.013	0.0014747
DNM3	5.46e-58	-0.340688	0.419	0.437	1.05e-53
TRIM72	1.18e-06	-0.340501	0.02	0.021	0.0227717
KLHL24	7.86e-91	-0.3405	0.607	0.654	1.52e-86
FAAH	3.61e-19	-0.340353	0.052	0.054	6.96e-15
RHBDL3	2.46e-56	-0.340326	0.298	0.313	4.75e-52
PTX3	9.88e-11	-0.340275	0.057	0.064	1.91e-06
ENSG00000279474	0.000356722	-0.3399	0.016	0.017	1
ZFAND1	6.71e-57	-0.33982	0.234	0.248	1.3e-52
TBPL2	1.49e-05	-0.339789	0.014	0.014	0.28697
TICAM1	1.33e-05	-0.339637	0.012	0.012	0.257125
SPATA21	2.09e-32	-0.339612	0.115	0.12	4.03e-28
ITGA2B	4.7e-21	-0.339465	0.077	0.081	9.07e-17
PLCL2	4.57e-67	-0.339453	0.551	0.583	8.83e-63
CACNB2	2.69e-40	-0.339437	0.26	0.266	5.2e-36
ARRDC2	5.06e-07	-0.339383	0.012	0.012	0.00977447
PPFIA3	7.63e-55	-0.339353	0.227	0.239	1.47e-50
SFMBT2	9.93e-20	-0.339324	0.141	0.171	1.92e-15
HRH2	4.88e-08	-0.339184	0.029	0.03	0.000942835
SLC24A2	1.29e-35	-0.33906	0.325	0.38	2.49e-31
SCD	2.59e-131	-0.338898	0.751	0.762	5e-127
KCNK2	1.9e-07	-0.338826	0.04	0.045	0.00366626
NPSR1	0.00793223	-0.338805	0.015	0.018	1
HSF5	5.09e-18	-0.338757	0.065	0.067	9.82e-14
MFSD4A	2.94e-19	-0.338751	0.059	0.061	5.67e-15
SLC10A1	7.38e-16	-0.338652	0.092	0.099	1.42e-11
SHBG	1.87e-08	-0.338486	0.018	0.018	0.000361413
ZHX2	1.01e-28	-0.338485	0.164	0.173	1.94e-24
ANKRD20A1	4.35e-11	-0.338397	0.037	0.038	8.4e-07
FAM214A	1.08e-61	-0.338355	0.317	0.33	2.09e-57
ALDH1L2	1.08e-33	-0.338233	0.154	0.162	2.08e-29
TTC7A	1.74e-42	-0.338157	0.137	0.137	3.35e-38
TMEM213	1.59e-15	-0.337887	0.065	0.069	3.06e-11
GPC5	1.8e-11	-0.337862	0.107	0.129	3.48e-07
BST1	2.59e-10	-0.337505	0.017	0.017	5e-06
NXNL2	1.14e-08	-0.337444	0.023	0.024	0.000219488
FRY	2.22e-67	-0.337331	0.51	0.538	4.29e-63
DDX54	1.95e-79	-0.337005	0.276	0.269	3.77e-75
DLEC1	4.38e-11	-0.336658	0.056	0.061	8.45e-07
ZCCHC7	2.11e-106	-0.336443	0.704	0.712	4.07e-102
SMTNL1	1.19e-12	-0.336247	0.03	0.03	2.29e-08
MT-TP	9.23e-73	-0.336068	0.305	0.316	1.78e-68
TP53INP1	1.18e-39	-0.335972	0.189	0.2	2.28e-35
ZNF433	6.81e-41	-0.335728	0.15	0.158	1.31e-36
ZNF143	1.05e-68	-0.335542	0.29	0.3	2.02e-64
CPHXL2	9.56e-09	-0.335374	0.03	0.032	0.000184575
WNT16	0.165603	-0.335313	0.009	0.011	1
ZBTB32	2.54e-06	-0.335231	0.018	0.019	0.0491237
ZNF880	1.83e-39	-0.335065	0.148	0.156	3.52e-35
SNED1	4.27e-25	-0.334749	0.163	0.178	8.24e-21
WDR91	1.18e-28	-0.334203	0.087	0.09	2.27e-24
TMC2	0.00185203	-0.334161	0.011	0.011	1
WDR37	7.5e-102	-0.334137	0.505	0.519	1.45e-97
PCDHA10	1.57e-30	-0.334098	0.112	0.117	3.02e-26
CNTNAP3	3.33e-17	-0.334017	0.138	0.151	6.42e-13
EFCAB12	7.31e-11	-0.333977	0.038	0.04	1.41e-06
ELF3	0.0249603	-0.33394	0.01	0.012	1
NRG4	4.32e-15	-0.333925	0.101	0.109	8.35e-11
TBC1D30	5.46e-14	-0.333826	0.037	0.039	1.05e-09
ST6GAL1	4.41e-19	-0.333462	0.105	0.111	8.52e-15
EPS8L1	1.17e-32	-0.333182	0.074	0.075	2.26e-28
RNF227	1.44e-14	-0.332998	0.035	0.036	2.77e-10
TMPRSS11F	0.00196696	-0.332899	0.012	0.013	1
ANKRD6	3.17e-28	-0.332768	0.192	0.203	6.13e-24
FKBP7	5.93e-40	-0.332766	0.144	0.15	1.15e-35
CEP68	5.42e-73	-0.332581	0.339	0.356	1.05e-68
GOLGA6L9	2.45e-26	-0.332524	0.076	0.08	4.73e-22
PRSS53	1.83e-05	-0.332377	0.02	0.021	0.354025
MT-TF	2.37e-19	-0.332318	0.063	0.067	4.58e-15
CFAP58	4.1e-06	-0.332275	0.023	0.024	0.0792312
BCAT2	1.33e-34	-0.332186	0.132	0.138	2.58e-30
ANKRD37	5.17e-27	-0.332038	0.092	0.094	9.99e-23
ZFP2	3.42e-14	-0.331981	0.06	0.064	6.61e-10
NNMT	1.15e-09	-0.331949	0.036	0.039	2.22e-05
VSX2	0.0275545	-0.331786	0.009	0.011	1
ZBTB7B	2.25e-06	-0.331709	0.015	0.016	0.043509
SNX25	5.31e-34	-0.331669	0.232	0.257	1.03e-29
RNF19B	1.28e-54	-0.331129	0.194	0.2	2.48e-50
DNAI1	4.09e-11	-0.331111	0.047	0.049	7.89e-07
SC5D	2.94e-94	-0.330701	0.425	0.434	5.67e-90
PKD2L2	4.3e-25	-0.330676	0.106	0.111	8.31e-21
BIVM	2.51e-57	-0.33056	0.255	0.268	4.84e-53
FBXO44	2.04e-56	-0.330288	0.171	0.177	3.94e-52
KPNA7	6.5e-07	-0.330176	0.021	0.022	0.0125492
TMPRSS7	5.22e-11	-0.329934	0.044	0.047	1.01e-06
PYGM	2.91e-09	-0.329605	0.04	0.044	5.61e-05
PHF7	2.29e-55	-0.329594	0.144	0.145	4.42e-51
CCNB3	0.00440332	-0.329491	0.021	0.024	1
UNC13D	3.74e-08	-0.329216	0.031	0.033	0.000721921
LMOD2	6.58e-06	-0.329061	0.026	0.028	0.12711
C17orf67	3.97e-35	-0.328515	0.109	0.111	7.66e-31
COLGALT2	4.4e-32	-0.328439	0.116	0.119	8.5e-28
CNTNAP3B	3.06e-29	-0.32839	0.211	0.233	5.91e-25
SLC24A5	1e-09	-0.328324	0.032	0.033	1.94e-05
CTSS	3.66e-09	-0.328262	0.031	0.031	7.07e-05
TFAP4	3.41e-23	-0.328209	0.075	0.079	6.59e-19
DNAJC6	3.89e-37	-0.3279	0.175	0.18	7.51e-33
ENSG00000268173	2.43e-05	-0.327737	0.019	0.02	0.468869
MRAP2	9.82e-07	-0.327399	0.03	0.032	0.0189618
NMNAT3	1.86e-52	-0.327249	0.244	0.25	3.6e-48
FBXL8	1.92e-10	-0.327183	0.028	0.029	3.7e-06
PPP3CA	3.42e-71	-0.327116	0.65	0.705	6.61e-67
SAP25	5.62e-10	-0.326917	0.037	0.039	1.09e-05
MOCOS	9.21e-17	-0.326503	0.084	0.089	1.78e-12
AK4	2.2e-19	-0.326293	0.097	0.105	4.25e-15
IL17RB	7.6e-08	-0.326268	0.018	0.018	0.00146736
ANKRD36C	6.09e-90	-0.32548	0.548	0.574	1.18e-85
FKBP5	1.95e-07	-0.325388	0.036	0.039	0.00376978
TNK2	1.05e-44	-0.325339	0.144	0.149	2.03e-40
ENSG00000279951	1.03e-06	-0.325246	0.013	0.012	0.019921
LIN7A	1.5e-45	-0.325203	0.38	0.449	2.89e-41
NR4A1	2.65e-48	-0.325102	0.164	0.167	5.12e-44
PLD1	0.028562	-0.325062	0.013	0.015	1
HCN4	5.59e-13	-0.324968	0.041	0.043	1.08e-08
VWCE	7.45e-30	-0.324781	0.135	0.144	1.44e-25
TSNARE1	6.19e-49	-0.324698	0.202	0.209	1.2e-44
PRKCG	3.35e-24	-0.324296	0.112	0.118	6.47e-20
C1S	3.36e-68	-0.323905	0.289	0.292	6.5e-64
RENBP	5.08e-13	-0.323831	0.03	0.03	9.81e-09
C18orf54	9.74e-22	-0.323823	0.059	0.06	1.88e-17
HCN3	5e-25	-0.323612	0.092	0.098	9.66e-21
RASIP1	0.000310881	-0.323603	0.017	0.018	1
SMIM10L2B	2.52e-14	-0.323357	0.033	0.034	4.87e-10
ABCB10	1.26e-46	-0.323077	0.173	0.177	2.44e-42
NEUROD2	4.16e-56	-0.323052	0.522	0.584	8.03e-52
KCNJ4	9.98e-23	-0.32304	0.084	0.09	1.93e-18
ZNF843	7.04e-16	-0.322987	0.033	0.033	1.36e-11
TMEM266	4.87e-14	-0.322985	0.06	0.064	9.4e-10
AGTPBP1	1.39e-104	-0.322932	0.587	0.602	2.69e-100
GNG4	1.31e-87	-0.322539	0.557	0.575	2.54e-83
TMCC2	1.16e-30	-0.322387	0.131	0.14	2.25e-26
MGAT4A	1.18e-28	-0.322315	0.122	0.128	2.27e-24
LNPK	1.01e-105	-0.322284	0.503	0.522	1.96e-101
WBP2NL	2.07e-21	-0.322191	0.073	0.074	4e-17
PAQR7	2.16e-22	-0.322128	0.103	0.108	4.18e-18
GPR12	1.76e-48	-0.322042	0.224	0.235	3.4e-44
RARG	1.5e-08	-0.321865	0.031	0.034	0.00029018
DIO1	6.91e-10	-0.321553	0.05	0.053	1.33e-05
BTBD19	3.9e-08	-0.321489	0.028	0.03	0.000753937
ZNF25	9.56e-58	-0.321446	0.283	0.298	1.85e-53
RPS6KA2	2.33e-71	-0.321166	0.426	0.438	4.49e-67
CABCOCO1	4.97e-08	-0.321143	0.025	0.025	0.000958884
SATB1	5.64e-51	-0.321004	0.158	0.162	1.09e-46
ANKRD36	9.11e-81	-0.3209	0.525	0.553	1.76e-76
ENSG00000289687	1.25e-05	-0.320784	0.011	0.011	0.242022
GRM3	1.87e-31	-0.320744	0.244	0.261	3.6e-27
NAPB	1.98e-60	-0.320444	0.232	0.241	3.82e-56
EMILIN2	0.000230317	-0.320426	0.013	0.013	1
GRIA2	5.43e-66	-0.320261	0.417	0.503	1.05e-61
ENSG00000280046	8.67e-11	-0.320232	0.039	0.041	1.67e-06
CPEB3	1.32e-40	-0.319996	0.262	0.273	2.55e-36
C11orf87	3.92e-23	-0.319957	0.156	0.168	7.56e-19
GLS2	7.82e-15	-0.31989	0.049	0.051	1.51e-10
OXR1	6.09e-114	-0.319777	0.523	0.534	1.18e-109
ENSG00000280244	8.37e-11	-0.319696	0.03	0.031	1.62e-06
C1orf74	0.000240198	-0.319538	0.011	0.011	1
TSHZ3	2.18e-25	-0.319382	0.234	0.258	4.2e-21
SEC31B	1.44e-30	-0.319263	0.115	0.12	2.78e-26
FBXL20	2.31e-86	-0.318663	0.527	0.545	4.45e-82
AKAP6	2.36e-79	-0.318643	0.629	0.683	4.55e-75
RHEBL1	3.16e-11	-0.318549	0.033	0.034	6.11e-07
NME9	4.47e-31	-0.318328	0.146	0.151	8.64e-27
SCN3B	1.2e-39	-0.318263	0.313	0.339	2.32e-35
ZNF224	1.02e-47	-0.31799	0.172	0.178	1.97e-43
XPC	6.37e-71	-0.317879	0.336	0.348	1.23e-66
STK39	1.65e-59	-0.317641	0.555	0.581	3.19e-55
ENSG00000288894	4.75e-06	-0.317555	0.024	0.027	0.0918023
PTPRN	7.99e-33	-0.31743	0.11	0.114	1.54e-28
MDGA2	1.05e-32	-0.317388	0.208	0.26	2.02e-28
MIEF2	2.82e-42	-0.317258	0.124	0.128	5.45e-38
ERFL	0.000929485	-0.317206	0.023	0.025	1
FAM184B	3.52e-85	-0.317105	0.465	0.475	6.79e-81
TNRC6C	6.45e-115	-0.317072	0.754	0.77	1.25e-110
KCNJ11	5.8e-18	-0.31699	0.059	0.062	1.12e-13
ACRBP	0.0124617	-0.31689	0.014	0.016	1
RGN	4.02e-08	-0.316756	0.018	0.017	0.000775414
MANSC4	0.000595607	-0.316586	0.02	0.023	1
TSSK6	1.62e-07	-0.316502	0.022	0.023	0.00312239
RARRES1	9.73e-26	-0.316498	0.119	0.122	1.88e-21
ARG1	1.57e-10	-0.316224	0.051	0.054	3.03e-06
JCAD	1.47e-09	-0.316222	0.033	0.034	2.85e-05
CXCR5	4.27e-05	-0.316104	0.017	0.018	0.824821
STK10	6.96e-37	-0.316102	0.136	0.138	1.34e-32
SESN1	4.33e-53	-0.31581	0.363	0.381	8.36e-49
ABCB1	2.45e-08	-0.315769	0.05	0.052	0.000472353
SVOP	1.29e-31	-0.315584	0.189	0.2	2.49e-27
UNC80	5.97e-39	-0.3152	0.255	0.269	1.15e-34
ABHD15	0.00241338	-0.315115	0.012	0.013	1
CCDC170	1.77e-05	-0.315056	0.018	0.018	0.342491
PLD6	0.00246183	-0.314732	0.011	0.011	1
SEZ6	1.23e-47	-0.314605	0.434	0.485	2.37e-43
SEC24D	3.31e-32	-0.31446	0.191	0.199	6.39e-28
ATP8B2	2.11e-57	-0.31441	0.215	0.218	4.07e-53
COL5A3	0.000249162	-0.314345	0.018	0.018	1
COL6A6	0.000218491	-0.314208	0.013	0.013	1
DPP4	2.22e-12	-0.314182	0.08	0.084	4.28e-08
RHOF	4.03e-59	-0.314094	0.266	0.276	7.79e-55
RPL36A-HNRNPH2	1.79e-08	-0.313941	0.018	0.018	0.000345854
INPP5F	2.09e-80	-0.313891	0.476	0.498	4.03e-76
RGPD5	1.89e-07	-0.313605	0.026	0.028	0.0036438
GPER1	1.28e-08	-0.313154	0.025	0.025	0.000246558
ATG4C	3.48e-42	-0.313108	0.196	0.201	6.72e-38
BTBD8	1.3e-31	-0.313044	0.285	0.31	2.52e-27
HIF3A	1.5e-76	-0.312918	0.382	0.398	2.9e-72
ARHGAP8	2.96e-11	-0.312653	0.028	0.029	5.71e-07
PACSIN1	3.36e-26	-0.312606	0.101	0.104	6.48e-22
HERC4	3.68e-77	-0.312413	0.485	0.493	7.1e-73
ADAM23	1.41e-69	-0.312252	0.438	0.451	2.73e-65
STKLD1	3.84e-21	-0.312047	0.072	0.074	7.41e-17
CACNG1	7.21e-10	-0.311993	0.024	0.025	1.39e-05
MROH1	1.77e-42	-0.311918	0.162	0.166	3.42e-38
ANO10	3.88e-79	-0.31191	0.514	0.53	7.49e-75
RAP1GAP	2.99e-30	-0.311848	0.116	0.108	5.77e-26
PCDH7	3.18e-10	-0.311747	0.036	0.032	6.15e-06
ZNF823	3.36e-24	-0.311704	0.09	0.093	6.5e-20
INCA1	1.31e-06	-0.311624	0.013	0.012	0.0253852
UVSSA	1.6e-80	-0.311603	0.35	0.356	3.08e-76
CRY2	1.03e-41	-0.31157	0.174	0.181	1.98e-37
ACSS3	5.89e-13	-0.311544	0.08	0.082	1.14e-08
ADAM22	7.6e-52	-0.311449	0.312	0.324	1.47e-47
PRKCE	3.38e-70	-0.311424	0.582	0.652	6.52e-66
PSD	9.88e-45	-0.310921	0.21	0.222	1.91e-40
ENTPD4	1.45e-79	-0.310692	0.324	0.334	2.79e-75
JMY	1.7e-83	-0.310452	0.413	0.428	3.28e-79
PCDHB12	0.00281763	-0.310447	0.012	0.013	1
ABHD1	0.00172598	-0.310174	0.02	0.021	1
PROCA1	3.12e-11	-0.310092	0.044	0.046	6.02e-07
NBEA	1.2e-61	-0.309895	0.795	0.81	2.32e-57
PP2D1	2.47e-10	-0.309892	0.045	0.048	4.78e-06
HPX	2.97e-16	-0.309798	0.046	0.046	5.73e-12
LRRD1	5.6e-18	-0.309662	0.083	0.086	1.08e-13
THAP9	1.04e-30	-0.309383	0.126	0.13	2.02e-26
CASTOR1	0.00149148	-0.309267	0.014	0.016	1
MNT	2.2e-46	-0.309048	0.171	0.178	4.26e-42
KLHDC1	5.32e-18	-0.308853	0.087	0.091	1.03e-13
C8B	0.00783041	-0.308801	0.022	0.025	1
MAST1	4.3e-59	-0.308654	0.368	0.387	8.31e-55
AGBL1	3.08e-09	-0.308619	0.053	0.05	5.95e-05
ACSS2	9.37e-51	-0.308591	0.179	0.181	1.81e-46
CPB2	0.000249385	-0.308461	0.02	0.022	1
SPDYE3	3.56e-39	-0.308403	0.159	0.162	6.88e-35
NPPC	0.000154721	-0.30835	0.024	0.026	1
C3orf18	2.27e-07	-0.308321	0.028	0.03	0.0043805
CPT1B	1.77e-11	-0.308303	0.033	0.034	3.41e-07
TMEM177	7.66e-41	-0.308299	0.145	0.151	1.48e-36
AOAH	8.97e-10	-0.307896	0.052	0.054	1.73e-05
RSRC2	6.03e-159	-0.307895	0.802	0.813	1.17e-154
NAAA	2.05e-13	-0.307891	0.076	0.082	3.95e-09
TFAP2E	6.65e-25	-0.307884	0.108	0.112	1.28e-20
LRRC20	2.14e-48	-0.307822	0.18	0.186	4.14e-44
STON1-GTF2A1L	3.91e-08	-0.307792	0.04	0.044	0.000754397
TEX29	2.22e-08	-0.307707	0.024	0.025	0.000428008
ADAM21	2.16e-10	-0.307641	0.033	0.031	4.17e-06
SGK2	2.6e-10	-0.307576	0.043	0.044	5.02e-06
C9orf24	8.49e-42	-0.307532	0.257	0.265	1.64e-37
BCORL1	1.58e-50	-0.307208	0.186	0.192	3.05e-46
HYAL1	1.39e-14	-0.307156	0.039	0.039	2.68e-10
CDKL3	4.12e-58	-0.30688	0.372	0.387	7.96e-54
HMGCLL1	2.05e-43	-0.306849	0.156	0.151	3.96e-39
HCRTR1	0.0014164	-0.306817	0.016	0.017	1
DHH	9.38e-07	-0.306552	0.024	0.026	0.018109
STAG3	1.08e-73	-0.306543	0.425	0.442	2.08e-69
TMEM74	3.42e-27	-0.306454	0.112	0.116	6.6e-23
CAPN5	6.48e-32	-0.306402	0.09	0.091	1.25e-27
MYC	1.66e-19	-0.306344	0.081	0.085	3.21e-15
CPEB1	4.17e-25	-0.306332	0.093	0.094	8.06e-21
TCP11L2	3.77e-28	-0.306313	0.063	0.062	7.28e-24
SPATA32	3.59e-05	-0.306225	0.019	0.02	0.693976
GRIN3B	0.00935188	-0.306108	0.016	0.018	1
ARL9	9.16e-16	-0.305865	0.061	0.063	1.77e-11
LNPEP	5.04e-30	-0.305775	0.165	0.176	9.74e-26
ENDOU	1.88e-05	-0.305684	0.017	0.018	0.362769
SLC6A4	5.7e-05	-0.305634	0.021	0.023	1
SERTAD2	7.71e-53	-0.305632	0.28	0.288	1.49e-48
SLC12A5	1.21e-46	-0.305341	0.19	0.195	2.33e-42
GABRB3	2.96e-37	-0.305066	0.382	0.435	5.71e-33
ENSG00000256591	1.9e-30	-0.304875	0.128	0.134	3.66e-26
FAM53A	2.68e-08	-0.304857	0.031	0.032	0.00051812
ASPHD2	4.83e-51	-0.304609	0.162	0.164	9.32e-47
CDKN2D	2.96e-49	-0.304588	0.419	0.453	5.72e-45
GRIA3	2.69e-41	-0.304213	0.457	0.51	5.2e-37
SLC5A5	5.73e-06	-0.30391	0.018	0.019	0.110617
WDSUB1	1.33e-49	-0.30389	0.252	0.264	2.56e-45
HECTD3	1.08e-34	-0.303802	0.134	0.139	2.09e-30
FOXG1	8.59e-136	-0.303714	0.84	0.866	1.66e-131
GAS2L3	7.16e-10	-0.303574	0.112	0.118	1.38e-05
BEAN1	7.75e-20	-0.303484	0.096	0.1	1.5e-15
TARBP1	2.8e-77	-0.303439	0.407	0.416	5.41e-73
COL4A4	8.02e-05	-0.303417	0.034	0.038	1
ERO1B	4.69e-39	-0.303354	0.367	0.401	9.06e-35
HPCAL4	4.88e-18	-0.303352	0.088	0.092	9.43e-14
ADAMTSL4	0.000926218	-0.303207	0.013	0.013	1
GCH1	1.01e-05	-0.303131	0.033	0.035	0.195676
ZNF792	0.000202315	-0.303107	0.024	0.027	1
LRRC37B	2.32e-100	-0.302452	0.349	0.346	4.47e-96
SREBF2	3.27e-137	-0.302437	0.807	0.817	6.31e-133
CELF4	1.25e-44	-0.302324	0.449	0.5	2.42e-40
ZNF248	5.97e-61	-0.302273	0.365	0.376	1.15e-56
STXBP5	4.43e-40	-0.302208	0.392	0.429	8.56e-36
NSG2	1.35e-39	-0.30211	0.445	0.492	2.62e-35
TMEM191B	3.71e-13	-0.301971	0.02	0.019	7.16e-09
EPB41L3	4.08e-61	-0.301909	0.575	0.609	7.88e-57
RNF44	2.51e-53	-0.301672	0.238	0.25	4.85e-49
LRRC26	1.12e-21	-0.301463	0.049	0.049	2.17e-17
EGR1	2.05e-41	-0.301166	0.353	0.346	3.97e-37
WNT10B	2.48e-05	-0.301056	0.01	0.01	0.47901
ENSG00000283128	3.64e-39	-0.30093	0.275	0.286	7.03e-35
CCDC168	0.0265947	-0.300795	0.013	0.014	1
ENSG00000279901	3.83e-22	-0.300678	0.067	0.068	7.4e-18
SNX10	2.45e-61	-0.30053	0.197	0.196	4.73e-57
KIRREL2	1.79e-16	-0.300454	0.038	0.038	3.46e-12
TAS2R4	3.61e-10	-0.300367	0.04	0.041	6.98e-06
JAKMIP3	6.35e-15	-0.300367	0.047	0.049	1.23e-10
EZH1	8.68e-52	-0.300354	0.264	0.272	1.68e-47
PDE5A	9.27e-61	-0.300257	0.416	0.425	1.79e-56
SOBP	5.25e-46	-0.300181	0.342	0.339	1.01e-41
WNT5B	1.61e-58	-0.300166	0.511	0.528	3.1e-54
NFIL3	2.05e-71	-0.299904	0.463	0.476	3.96e-67
ELF2	3.46e-126	-0.299671	0.752	0.761	6.69e-122
ADAMTS2	4.62e-21	-0.299441	0.147	0.157	8.93e-17
THNSL1	1.87e-19	-0.299424	0.087	0.092	3.61e-15
RNF150	6.72e-32	-0.299413	0.33	0.35	1.3e-27
EPHA4	3.38e-79	-0.299313	0.561	0.556	6.54e-75
SLC66A3	1.51e-16	-0.299091	0.045	0.045	2.91e-12
KCNC1	4.49e-37	-0.299085	0.216	0.227	8.67e-33
ENSG00000279568	5.63e-11	-0.29887	0.029	0.03	1.09e-06
ARHGAP21	1.04e-154	-0.298845	0.946	0.951	2e-150
RBAK-RBAKDN	2.73e-10	-0.298782	0.044	0.047	5.27e-06
SPSB1	2.35e-17	-0.298769	0.061	0.062	4.53e-13
CD5	1.89e-07	-0.298526	0.031	0.033	0.00364594
AMY2B	8.3e-39	-0.298365	0.148	0.15	1.6e-34
ANGEL1	1.38e-31	-0.298229	0.146	0.151	2.67e-27
SARDH	0.000745508	-0.298072	0.016	0.016	1
BBS1	0.000359841	-0.298057	0.013	0.014	1
MCEE	3.21e-61	-0.297856	0.232	0.232	6.19e-57
PBX1	8.48e-102	-0.29783	0.878	0.89	1.64e-97
KLHL3	8.35e-23	-0.297811	0.088	0.091	1.61e-18
ABHD10	1.11e-65	-0.297697	0.229	0.23	2.14e-61
RBM12B	2.91e-82	-0.297503	0.33	0.333	5.62e-78
PUS7L	1.68e-59	-0.297319	0.419	0.447	3.24e-55
NEK6	8.63e-41	-0.297299	0.205	0.214	1.67e-36
ZNF442	9.63e-15	-0.297232	0.054	0.054	1.86e-10
PLA2G6	1.25e-43	-0.297154	0.16	0.163	2.41e-39
GFPT2	5.92e-41	-0.296973	0.204	0.212	1.14e-36
ACSL1	8.31e-41	-0.296901	0.138	0.139	1.6e-36
EHD2	4.29e-06	-0.296819	0.025	0.026	0.0827862
PRIMPOL	1.04e-39	-0.296698	0.188	0.196	2e-35
ZFP90	9.69e-70	-0.296534	0.366	0.378	1.87e-65
DNAH17	1.4e-19	-0.296417	0.1	0.103	2.71e-15
EFCAB7	2.93e-52	-0.296411	0.295	0.308	5.66e-48
MRLN	1.37e-07	-0.296401	0.016	0.016	0.00265367
INTS2	6.55e-43	-0.296372	0.242	0.255	1.27e-38
KYAT1	4.1e-44	-0.296247	0.178	0.181	7.93e-40
AOC2	3.5e-09	-0.295979	0.031	0.031	6.76e-05
TMEM269	7.21e-25	-0.295894	0.098	0.097	1.39e-20
ENSG00000279354	1.27e-05	-0.295689	0.018	0.019	0.244865
GTPBP2	7.39e-37	-0.295464	0.169	0.174	1.43e-32
SNX14	1.74e-51	-0.295461	0.261	0.271	3.36e-47
LCA5	3.06e-27	-0.295335	0.118	0.122	5.9e-23
MOXD1	7.08e-06	-0.295051	0.077	0.09	0.136713
GLT1D1	1.43e-08	-0.294992	0.039	0.041	0.000275659
RAB42	0.000745768	-0.294781	0.011	0.011	1
MYCL	3.45e-12	-0.294773	0.07	0.074	6.66e-08
IL4I1	0.0155042	-0.294762	0.012	0.013	1
ACAD10	5.67e-42	-0.294716	0.181	0.185	1.09e-37
TEF	1.85e-34	-0.294712	0.115	0.117	3.57e-30
NTSR1	1.5e-34	-0.294665	0.171	0.178	2.89e-30
PCDH10	5.59e-06	-0.294333	0.051	0.059	0.107967
C11orf80	7.21e-75	-0.294253	0.398	0.399	1.39e-70
CEMIP	2.78e-15	-0.294133	0.205	0.227	5.38e-11
CAND2	1.22e-42	-0.294066	0.141	0.142	2.36e-38
TEKT2	1.94e-12	-0.294025	0.037	0.038	3.74e-08
SLC35A1	3.71e-56	-0.293667	0.2	0.2	7.16e-52
LMTK3	6.51e-51	-0.293657	0.294	0.303	1.26e-46
TRIM59	3.75e-29	-0.293392	0.219	0.224	7.25e-25
ZNF101	7.43e-20	-0.293354	0.077	0.079	1.44e-15
CCDC28A	6.14e-42	-0.293339	0.144	0.146	1.19e-37
PLXDC1	1.44e-09	-0.293233	0.037	0.037	2.78e-05
ZNF331	5.66e-76	-0.293013	0.413	0.42	1.09e-71
ZNF449	7.6e-21	-0.292991	0.08	0.083	1.47e-16
ATP2B4	9.11e-91	-0.292923	0.692	0.714	1.76e-86
PRKAB2	5.86e-55	-0.292914	0.233	0.238	1.13e-50
KCNE1	4.04e-10	-0.292883	0.043	0.045	7.81e-06
SIK1	5.33e-52	-0.292851	0.23	0.238	1.03e-47
GFRA1	0.00717032	-0.292761	0.019	0.021	1
ENSG00000279033	7.75e-12	-0.292432	0.027	0.026	1.5e-07
HYI	1.93e-19	-0.292148	0.086	0.091	3.73e-15
ARL17A	5.73e-101	-0.292003	0.421	0.421	1.11e-96
ODAPH	2.06e-06	-0.291919	0.025	0.026	0.0397265
USP27X	7.22e-37	-0.291761	0.105	0.106	1.39e-32
THSD7A	1.84e-71	-0.29165	0.565	0.655	3.54e-67
ACSBG1	0.0769811	-0.2916	0.01	0.011	1
ENSG00000279196	0.000779753	-0.291453	0.012	0.012	1
PRRG2	5.16e-17	-0.291232	0.055	0.056	9.96e-13
NWD1	0.0001004	-0.291133	0.037	0.038	1
THAP3	4.33e-49	-0.291117	0.216	0.226	8.36e-45
PIK3CD	1.79e-21	-0.291083	0.089	0.091	3.47e-17
GDPD1	4.76e-42	-0.29094	0.224	0.232	9.19e-38
IKZF5	7.69e-42	-0.290923	0.164	0.167	1.49e-37
SQLE	1.84e-118	-0.290788	0.837	0.818	3.55e-114
HAVCR2	2.79e-30	-0.290571	0.152	0.156	5.4e-26
LPAR1	1.83e-33	-0.290566	0.173	0.171	3.54e-29
TCTE1	1.18e-16	-0.290188	0.072	0.076	2.28e-12
SDCBP2	6.13e-20	-0.290147	0.078	0.082	1.18e-15
AGER	4.05e-15	-0.289942	0.034	0.033	7.81e-11
AMER2	7e-56	-0.289836	0.482	0.51	1.35e-51
PLPPR4	7.28e-20	-0.289818	0.15	0.156	1.41e-15
RAC2	2.96e-07	-0.289814	0.016	0.016	0.00572172
FXYD1	8.45e-16	-0.289626	0.033	0.032	1.63e-11
SCMH1	4.62e-70	-0.289519	0.609	0.627	8.92e-66
ZBTB37	8.42e-59	-0.289481	0.259	0.263	1.63e-54
CERS4	2.28e-67	-0.289479	0.363	0.367	4.4e-63
RNF128	3.41e-08	-0.289429	0.023	0.023	0.000659074
PDK1	3.9e-42	-0.289296	0.185	0.188	7.54e-38
ENSG00000141979	1.34e-19	-0.289279	0.079	0.081	2.58e-15
AHR	4.7e-23	-0.289223	0.085	0.085	9.08e-19
IL5RA	0.0156788	-0.28888	0.013	0.015	1
SPDYE12	5.14e-11	-0.288849	0.035	0.035	9.93e-07
SYTL3	5.91e-15	-0.288773	0.076	0.079	1.14e-10
CHST15	5.12e-44	-0.288733	0.21	0.212	9.89e-40
ZSCAN2	1.43e-46	-0.288643	0.154	0.152	2.75e-42
FNTB	4.29e-62	-0.28855	0.269	0.271	8.28e-58
DST	6.29e-74	-0.288486	0.715	0.744	1.21e-69
TMEM81	2.75e-07	-0.288444	0.022	0.023	0.00531259
ADAP2	2.74e-06	-0.288025	0.015	0.015	0.0529061
DGKH	1.1e-17	-0.287574	0.195	0.212	2.12e-13
ANKRD36B	1.13e-55	-0.287546	0.324	0.336	2.17e-51
USP21	1.67e-25	-0.287463	0.069	0.07	3.22e-21
PARP16	3.02e-29	-0.287446	0.194	0.198	5.83e-25
IGFBP5	2.14e-34	-0.287419	0.453	0.502	4.13e-30
RALGPS2	2.94e-73	-0.287304	0.543	0.552	5.68e-69
C2orf69	5.93e-68	-0.287233	0.34	0.351	1.14e-63
SELPLG	3.35e-08	-0.287225	0.031	0.032	0.000645926
KPNA5	8.17e-90	-0.287224	0.542	0.55	1.58e-85
AGO4	7.98e-53	-0.287157	0.348	0.366	1.54e-48
PFN4	0.00259086	-0.287128	0.021	0.023	1
CDKL5	4.91e-45	-0.287059	0.494	0.541	9.48e-41
PLEKHD1	4.06e-06	-0.286985	0.026	0.027	0.078429
TULP3	2.18e-63	-0.286952	0.352	0.36	4.22e-59
MT-TR	1.07e-07	-0.286939	0.014	0.014	0.0020588
C2CD5	3.49e-80	-0.286903	0.458	0.466	6.74e-76
DTNB	3.4e-84	-0.286695	0.587	0.595	6.56e-80
SLC31A2	4.77e-07	-0.286576	0.02	0.02	0.00921976
KCNC4	1.26e-24	-0.286554	0.092	0.093	2.42e-20
CNR1	7.61e-45	-0.28648	0.447	0.471	1.47e-40
ZDHHC11B	1.58e-29	-0.286413	0.1	0.1	3.04e-25
TMED6	2.03e-14	-0.286345	0.032	0.031	3.91e-10
MYH7B	1.74e-08	-0.286277	0.03	0.031	0.000335724
TNRC6A	4.82e-143	-0.28623	0.908	0.906	9.3e-139
PRDM10	1.15e-33	-0.286127	0.188	0.197	2.23e-29
PRRT2	2.2e-102	-0.286113	0.524	0.534	4.24e-98
PRX	1.66e-11	-0.286014	0.037	0.038	3.2e-07
TFR2	8.1e-21	-0.285886	0.092	0.092	1.56e-16
SLC4A5	3.45e-39	-0.285847	0.258	0.268	6.66e-35
GSDMB	9.55e-23	-0.285774	0.097	0.1	1.84e-18
PWWP3A	1.39e-73	-0.285509	0.388	0.4	2.67e-69
PIM1	1.73e-24	-0.285481	0.081	0.081	3.34e-20
ZNF709	1.11e-83	-0.285451	0.415	0.42	2.14e-79
RRH	4.17e-08	-0.285319	0.035	0.036	0.000805256
FAM161B	5.72e-53	-0.285237	0.179	0.177	1.1e-48
IDO1	0.000123114	-0.285205	0.012	0.012	1
TEX11	7.43e-11	-0.285028	0.016	0.014	1.44e-06
TMEM220	4.61e-05	-0.2848	0.036	0.039	0.891114
ARHGEF33	1.11e-08	-0.284432	0.03	0.03	0.000214622
CSMD2	1.49e-48	-0.284243	0.56	0.574	2.88e-44
MCF2L2	2.54e-18	-0.284217	0.154	0.161	4.9e-14
GCFC2	1.44e-38	-0.284173	0.233	0.24	2.79e-34
GPD2	3.28e-15	-0.284071	0.124	0.133	6.33e-11
KIZ	4.94e-60	-0.284057	0.278	0.284	9.53e-56
ADPRM	2.77e-36	-0.284056	0.106	0.105	5.35e-32
VSTM2L	3.48e-24	-0.284027	0.157	0.167	6.72e-20
CCDC39	1.96e-09	-0.283963	0.038	0.038	3.78e-05
RGPD8	2.07e-13	-0.283688	0.02	0.019	4.01e-09
GIPR	7.21e-06	-0.283506	0.032	0.033	0.139226
ZNF616	1.16e-39	-0.283061	0.133	0.133	2.24e-35
P3H1	1.64e-42	-0.282894	0.193	0.2	3.18e-38
RSPH10B2	2.9e-06	-0.282833	0.01	0.01	0.0560903
PRAM1	4.67e-07	-0.282775	0.035	0.035	0.00900819
ZNF766	1.25e-88	-0.282741	0.429	0.432	2.41e-84
CHRNA7	5.43e-23	-0.282688	0.201	0.213	1.05e-18
ANKRD31	1.57e-06	-0.282634	0.022	0.022	0.0302718
PLEKHM3	4.14e-59	-0.282557	0.343	0.35	8e-55
ENSG00000279088	9.99e-36	-0.282428	0.155	0.16	1.93e-31
RFTN1	6.58e-24	-0.282424	0.119	0.119	1.27e-19
NPAS2	1.02e-21	-0.282401	0.203	0.218	1.96e-17
CLK1	3.57e-84	-0.282324	0.396	0.4	6.89e-80
CAPRIN2	1.45e-49	-0.282272	0.191	0.193	2.8e-45
ZC2HC1A	7.86e-94	-0.282174	0.579	0.591	1.52e-89
PARP8	4.01e-12	-0.282131	0.071	0.072	7.75e-08
SIPA1L2	1.19e-44	-0.282104	0.459	0.494	2.3e-40
ZSCAN12	3.72e-33	-0.282078	0.162	0.17	7.19e-29
BICRAL	7.85e-69	-0.281797	0.387	0.391	1.52e-64
ZER1	1.61e-63	-0.281626	0.325	0.334	3.1e-59
GPRASP1	1.11e-38	-0.281612	0.148	0.15	2.14e-34
ADORA1	2.46e-28	-0.281489	0.165	0.172	4.76e-24
IGDCC4	2.73e-20	-0.281411	0.093	0.097	5.27e-16
RNF125	4.68e-06	-0.28141	0.035	0.036	0.0902956
NR1D1	9.61e-28	-0.281352	0.069	0.068	1.86e-23
ITIH2	0.000597263	-0.281286	0.019	0.02	1
TOM1L2	1.03e-63	-0.281258	0.381	0.385	2e-59
TMEM241	8.32e-41	-0.281224	0.228	0.231	1.61e-36
ZNF783	7.83e-37	-0.281216	0.129	0.13	1.51e-32
PPP2R3A	1.73e-94	-0.280965	0.691	0.695	3.33e-90
CLIP4	1.38e-37	-0.280604	0.209	0.214	2.66e-33
ZNF391	1.81e-14	-0.280347	0.042	0.041	3.49e-10
ZNF502	0.00510494	-0.280307	0.018	0.019	1
VAV3	4.5e-16	-0.280259	0.095	0.097	8.69e-12
ZNF678	1.23e-47	-0.280258	0.26	0.267	2.37e-43
CCDC83	1.93e-05	-0.280211	0.011	0.009	0.372308
NUDT13	3.23e-25	-0.280111	0.119	0.123	6.24e-21
GANC	4.06e-26	-0.280097	0.128	0.131	7.83e-22
SUSD4	7.54e-29	-0.280047	0.2	0.209	1.46e-24
ZBTB49	4.17e-21	-0.279885	0.095	0.098	8.06e-17
BIK	2.08e-06	-0.279768	0.017	0.016	0.0401898
TMEM192	1.82e-58	-0.279737	0.255	0.255	3.51e-54
FAM221A	1.16e-33	-0.279667	0.11	0.112	2.24e-29
RASL10A	6.92e-19	-0.279582	0.047	0.045	1.34e-14
CFAP300	1.07e-06	-0.279561	0.022	0.023	0.0206747
TMEM87B	9.76e-20	-0.27955	0.136	0.144	1.88e-15
MYO15A	1.01e-15	-0.279484	0.06	0.061	1.94e-11
SAMD4A	2.53e-21	-0.279439	0.411	0.425	4.88e-17
ENSG00000279476	1.85e-11	-0.279239	0.031	0.031	3.57e-07
PDZD7	9.66e-18	-0.279218	0.065	0.066	1.87e-13
LMBRD1	3.61e-65	-0.279075	0.39	0.393	6.97e-61
BORA	3.01e-15	-0.279033	0.09	0.09	5.82e-11
GP6	1.38e-12	-0.278822	0.06	0.062	2.67e-08
SETD7	5.85e-57	-0.278799	0.397	0.402	1.13e-52
C16orf87	1.61e-101	-0.278748	0.541	0.549	3.11e-97
UNC13B	1.56e-43	-0.278729	0.298	0.31	3.02e-39
CDPF1	3.04e-21	-0.278727	0.055	0.056	5.87e-17
INSYN2A	1.31e-24	-0.278698	0.16	0.164	2.53e-20
CELF6	2.02e-36	-0.278653	0.135	0.135	3.91e-32
SLC44A1	1.91e-64	-0.278456	0.421	0.422	3.68e-60
MED13L	2.84e-108	-0.278318	0.865	0.884	5.48e-104
RFLNA	1.73e-38	-0.278317	0.248	0.253	3.33e-34
SPDYA	5.41e-35	-0.278302	0.179	0.182	1.04e-30
SCN1A	0.0146528	-0.278224	0.019	0.019	1
EDEM1	5.17e-37	-0.278214	0.152	0.154	9.99e-33
MMS22L	7.69e-26	-0.278046	0.381	0.393	1.48e-21
FOSL1	0.000123071	-0.278003	0.021	0.022	1
THRA	1.16e-68	-0.277962	0.61	0.645	2.24e-64
INSR	1.81e-78	-0.277889	0.462	0.469	3.49e-74
MFAP3L	1.28e-09	-0.277525	0.042	0.044	2.48e-05
KCNJ9	2.03e-09	-0.277498	0.025	0.025	3.93e-05
TGFBR3L	0.000400587	-0.277275	0.012	0.012	1
ETFBKMT	1.1e-14	-0.277246	0.064	0.065	2.12e-10
FGF13	4.51e-40	-0.277182	0.508	0.548	8.71e-36
SYNPR	6.01e-14	-0.276989	0.033	0.027	1.16e-09
EEF1AKMT3	1.5e-14	-0.276806	0.041	0.041	2.91e-10
SLC33A1	6.03e-47	-0.276733	0.288	0.298	1.16e-42
MT-TE	2.96e-58	-0.276473	0.209	0.208	5.72e-54
SLC25A30	1.74e-21	-0.276276	0.079	0.08	3.35e-17
ATP2A3	4.4e-07	-0.276203	0.036	0.039	0.00850305
CACNA1C	8.76e-36	-0.276152	0.45	0.476	1.69e-31
PABIR3	5.31e-23	-0.276003	0.092	0.094	1.03e-18
FIGNL2	2.14e-05	-0.275862	0.015	0.015	0.413776
RADIL	3.51e-26	-0.275699	0.126	0.131	6.78e-22
PLAAT1	2.63e-05	-0.275138	0.016	0.016	0.508521
DCT	3.17e-07	-0.275129	0.051	0.054	0.00612436
C3orf84	3.03e-06	-0.27509	0.024	0.025	0.0585971
GRK5	2.77e-41	-0.275042	0.368	0.388	5.35e-37
LHFPL3	2.62e-16	-0.274908	0.143	0.148	5.05e-12
ATL3	5.62e-22	-0.274847	0.096	0.099	1.09e-17
NDUFA4L2	3.6e-22	-0.274734	0.087	0.087	6.96e-18
SP4	1.16e-56	-0.27472	0.33	0.334	2.25e-52
CITED2	5.65e-54	-0.274528	0.304	0.309	1.09e-49
LRRC37A2	3.5e-32	-0.274416	0.145	0.148	6.76e-28
ALX4	8.92e-06	-0.274191	0.024	0.025	0.172325
DLGAP2	1.04e-13	-0.274184	0.218	0.243	2.01e-09
RSRP1	5.43e-67	-0.274142	0.459	0.467	1.05e-62
SNCG	0.000548632	-0.274072	0.028	0.03	1
LYPD1	3.88e-19	-0.274069	0.173	0.182	7.48e-15
SCN8A	1.48e-48	-0.273947	0.38	0.393	2.86e-44
ANKRA2	3.93e-57	-0.273659	0.259	0.264	7.6e-53
PLCG2	2.13e-75	-0.273653	0.389	0.376	4.11e-71
ENSG00000279103	4.22e-23	-0.273612	0.084	0.085	8.15e-19
ENSG00000267179	2.33e-08	-0.27348	0.02	0.019	0.000450445
TRIM14	5.01e-15	-0.273397	0.072	0.073	9.67e-11
ACBD4	5.34e-18	-0.273347	0.057	0.058	1.03e-13
SAMD12	3.57e-19	-0.273232	0.148	0.151	6.89e-15
PCDHB9	1.99e-08	-0.273176	0.053	0.056	0.000384644
TXNDC16	3.53e-64	-0.273142	0.422	0.429	6.83e-60
MYO18B	6.52e-07	-0.273122	0.014	0.012	0.0125935
NAV3	4.33e-81	-0.273108	0.86	0.886	8.37e-77
EPHA7	1.02e-34	-0.273097	0.486	0.506	1.97e-30
SIN3A	3.27e-56	-0.273084	0.266	0.271	6.32e-52
CNTNAP1	2.87e-21	-0.273036	0.078	0.077	5.53e-17
APAF1	1.72e-48	-0.272781	0.248	0.25	3.32e-44
PCBP3	3.25e-19	-0.272736	0.094	0.092	6.28e-15
ATF6B	1.64e-63	-0.272691	0.304	0.307	3.17e-59
AK8	1.85e-10	-0.272555	0.036	0.035	3.57e-06
AKAP7	2.28e-17	-0.272409	0.136	0.146	4.4e-13
UNC5A	1.56e-29	-0.272392	0.323	0.342	3.02e-25
H2BC15	2.9e-08	-0.272388	0.059	0.062	0.000559857
UPP2	7.97e-15	-0.272323	0.105	0.107	1.54e-10
PCDHAC1	1.64e-06	-0.272299	0.02	0.02	0.0316087
C10orf143	0.00281337	-0.27225	0.014	0.015	1
CNTN2	2.54e-15	-0.272162	0.175	0.187	4.9e-11
EML1	4.62e-91	-0.272085	0.757	0.782	8.93e-87
ENSG00000279140	1.87e-09	-0.272045	0.036	0.037	3.61e-05
CLDN2	0.000130134	-0.271855	0.016	0.015	1
PINLYP	2.27e-15	-0.271724	0.058	0.059	4.38e-11
DDX25	1.2e-36	-0.271583	0.173	0.175	2.33e-32
TBC1D12	1.4e-52	-0.271513	0.333	0.339	2.7e-48
ITGBL1	0.0227306	-0.271386	0.009	0.01	1
NME1-NME2	1.44e-06	-0.271358	0.024	0.024	0.027887
ENSG00000279557	0.00123342	-0.271297	0.012	0.012	1
ASIC4	4.53e-06	-0.27126	0.015	0.015	0.0874604
RUSC1	1.45e-57	-0.27118	0.272	0.277	2.79e-53
TTLL5	2.7e-71	-0.271166	0.527	0.535	5.21e-67
PPM1J	5.82e-15	-0.271131	0.023	0.021	1.12e-10
AMACR	3.98e-17	-0.271072	0.061	0.063	7.68e-13
CHST1	1.2e-12	-0.271064	0.057	0.059	2.32e-08
GUCY1A2	7.06e-26	-0.271056	0.354	0.392	1.36e-21
SLC26A3	1.36e-16	-0.270951	0.067	0.07	2.62e-12
PTRH1	2.51e-43	-0.270892	0.17	0.171	4.84e-39
ARMC2	4.68e-44	-0.270546	0.257	0.262	9.04e-40
DEDD2	2.14e-43	-0.270503	0.154	0.156	4.13e-39
CSRP2	2.29e-48	-0.270378	0.665	0.669	4.42e-44
CHRNE	7.7e-35	-0.270358	0.177	0.179	1.49e-30
ARHGAP27	9.97e-11	-0.270319	0.028	0.027	1.93e-06
MAGI3	1.63e-63	-0.27031	0.546	0.552	3.16e-59
RASGRP2	3.64e-34	-0.270235	0.103	0.101	7.02e-30
INSIG2	1.54e-57	-0.269895	0.273	0.274	2.98e-53
IQCN	3.22e-14	-0.269788	0.047	0.047	6.23e-10
GIN1	2.45e-21	-0.269768	0.09	0.092	4.72e-17
ARMCX5	9.19e-38	-0.269624	0.134	0.135	1.77e-33
MT2A	1.95e-36	-0.269574	0.256	0.248	3.77e-32
DGKE	5.81e-59	-0.269335	0.246	0.243	1.12e-54
LAT2	7.34e-30	-0.269278	0.117	0.115	1.42e-25
CEP95	2.49e-87	-0.269266	0.568	0.574	4.8e-83
BEND6	2.59e-12	-0.26923	0.075	0.077	5e-08
ITPK1	4.75e-48	-0.269217	0.225	0.227	9.16e-44
ENSG00000282542	9.82e-08	-0.269073	0.02	0.019	0.00189643
C9orf153	1.89e-13	-0.268964	0.096	0.1	3.65e-09
ZNF671	1.51e-23	-0.268804	0.065	0.064	2.92e-19
ZHX1	2.2e-90	-0.268786	0.442	0.444	4.25e-86
CRLF1	1.04e-19	-0.268748	0.054	0.053	2e-15
GPR135	1.62e-33	-0.268732	0.203	0.207	3.12e-29
GPR158	2.92e-16	-0.268541	0.239	0.267	5.65e-12
CIT	9.24e-23	-0.268505	0.13	0.126	1.78e-18
TENT4A	4.04e-77	-0.268355	0.432	0.435	7.79e-73
CRELD1	4.02e-26	-0.268131	0.118	0.121	7.76e-22
IRS1	3.42e-18	-0.268129	0.088	0.09	6.6e-14
CHRM1	9.15e-11	-0.268089	0.029	0.03	1.77e-06
BAIAP2L2	2.13e-21	-0.268021	0.089	0.09	4.11e-17
CEP44	1.45e-67	-0.267853	0.312	0.315	2.8e-63
ARSK	3.88e-22	-0.267789	0.117	0.12	7.49e-18
USP36	2.96e-82	-0.267789	0.389	0.385	5.72e-78
DOC2A	7.86e-33	-0.267732	0.115	0.115	1.52e-28
ZZEF1	6.38e-91	-0.267649	0.55	0.554	1.23e-86
MKRN2OS	3.14e-23	-0.267608	0.13	0.133	6.06e-19
SEMA3F	2.18e-32	-0.267506	0.075	0.072	4.21e-28
ROPN1L	5.43e-08	-0.267426	0.034	0.035	0.00104767
CD72	1.55e-06	-0.2673	0.02	0.02	0.0299854
AIM2	4.37e-18	-0.267298	0.105	0.107	8.45e-14
CSAD	3.46e-76	-0.267282	0.463	0.471	6.69e-72
TRMT1L	3.86e-29	-0.26717	0.121	0.122	7.46e-25
AK7	4.58e-07	-0.267163	0.025	0.026	0.00884371
RINL	8.78e-06	-0.267121	0.016	0.016	0.169547
ZNF230	6.15e-18	-0.26683	0.075	0.076	1.19e-13
TYRO3	4.77e-28	-0.26669	0.14	0.146	9.2e-24
SMTN	6.94e-19	-0.266555	0.08	0.081	1.34e-14
LUC7L	2.93e-101	-0.266554	0.623	0.625	5.66e-97
PPP4R4	6.71e-14	-0.266482	0.062	0.062	1.3e-09
PECR	1.69e-37	-0.266398	0.206	0.213	3.27e-33
RAB19	0.0888163	-0.266377	0.009	0.01	1
DSCAM	3.24e-10	-0.266303	0.019	0.018	6.26e-06
TMEM145	8.02e-33	-0.2663	0.117	0.117	1.55e-28
PEX11G	1.91e-24	-0.266299	0.095	0.093	3.69e-20
ERAP2	0.069054	-0.266213	0.012	0.013	1
PCDHA9	8.2e-18	-0.26616	0.044	0.042	1.58e-13
MFSD8	2.94e-64	-0.265526	0.352	0.353	5.69e-60
ZNF30	1.35e-39	-0.265364	0.141	0.14	2.62e-35
ADAM8	1.05e-05	-0.26532	0.012	0.011	0.202572
HS3ST1	2.13e-12	-0.265295	0.053	0.054	4.11e-08
PCDHB5	0.00236525	-0.265226	0.01	0.01	1
NEO1	9.76e-55	-0.265221	0.643	0.665	1.88e-50
FNBP1	5.2e-83	-0.265152	0.652	0.668	1e-78
C12orf60	6.96e-09	-0.265042	0.032	0.031	0.000134363
CNTNAP3C	9.11e-10	-0.264934	0.021	0.02	1.76e-05
LRRC17	5.69e-28	-0.264861	0.185	0.189	1.1e-23
ACYP1	3.96e-90	-0.264843	0.454	0.455	7.64e-86
TNIP1	1.28e-44	-0.264772	0.211	0.211	2.47e-40
ZNF285	1.62e-27	-0.264711	0.077	0.075	3.13e-23
ENSG00000255339	1.34e-17	-0.264626	0.056	0.056	2.59e-13
PSEN1	1.35e-86	-0.264615	0.549	0.555	2.61e-82
PER1	3.59e-46	-0.264597	0.194	0.196	6.93e-42
PKD1L3	1.74e-24	-0.264547	0.1	0.101	3.36e-20
GLE1	1.26e-41	-0.264382	0.222	0.226	2.44e-37
NSUN4	7.85e-28	-0.264247	0.146	0.151	1.52e-23
NTAQ1	3.4e-34	-0.264067	0.198	0.207	6.57e-30
UNC13A	2.49e-40	-0.263915	0.197	0.197	4.8e-36
PPP1R9A	1.32e-50	-0.263875	0.486	0.5	2.56e-46
ENSG00000173867	9.34e-12	-0.263815	0.036	0.037	1.8e-07
ZNF865	7.57e-26	-0.263712	0.09	0.091	1.46e-21
PCDHA12	1.12e-32	-0.263525	0.108	0.106	2.16e-28
IL1RAPL1	7.23e-35	-0.263403	0.544	0.571	1.4e-30
XK	6.53e-07	-0.26334	0.015	0.015	0.0126048
ENSG00000279696	6e-08	-0.263318	0.02	0.02	0.00115933
LRRC8B	3.23e-52	-0.263292	0.27	0.272	6.24e-48
LIPG	4.38e-45	-0.263238	0.266	0.264	8.46e-41
SNX30	2.48e-46	-0.263226	0.173	0.17	4.8e-42
AUTS2	2.19e-108	-0.263187	0.958	0.959	4.23e-104
UBE2QL1	1.72e-19	-0.263183	0.243	0.266	3.33e-15
ZNF461	2.14e-56	-0.26316	0.235	0.233	4.13e-52
GPR139	4.11e-06	-0.263058	0.02	0.02	0.0793406
GOLGA1	3.63e-78	-0.26303	0.405	0.404	7.01e-74
CTIF	1.05e-42	-0.262986	0.447	0.473	2.03e-38
SETDB2	1.21e-26	-0.262866	0.132	0.135	2.33e-22
ATP10B	0.0062208	-0.262749	0.032	0.036	1
CHCHD2	0.000167306	-0.262736	0.017	0.017	1
HDAC5	1.63e-73	-0.262639	0.397	0.402	3.14e-69
TMEM35A	3.92e-46	-0.262581	0.42	0.442	7.56e-42
LIPA	4.1e-50	-0.262355	0.27	0.264	7.93e-46
IL17RE	1.51e-12	-0.262085	0.024	0.023	2.91e-08
MVK	3.58e-40	-0.262	0.177	0.18	6.91e-36
ZNF805	2.12e-47	-0.261875	0.202	0.203	4.09e-43
ZCWPW2	3.9e-18	-0.261867	0.097	0.097	7.52e-14
LRRC43	8.27e-05	-0.261797	0.014	0.014	1
GABPB2	6.59e-48	-0.261684	0.256	0.259	1.27e-43
PPIL6	2.04e-45	-0.261666	0.172	0.172	3.93e-41
CSKMT	5.99e-36	-0.261659	0.155	0.152	1.16e-31
CYFIP2	1.13e-74	-0.261399	0.631	0.647	2.18e-70
KIAA0513	1.32e-45	-0.261392	0.202	0.202	2.55e-41
KIF16B	4.11e-41	-0.261289	0.344	0.359	7.94e-37
MORN4	1.27e-58	-0.261124	0.257	0.256	2.45e-54
CLSTN2	1.41e-07	-0.26105	0.126	0.128	0.00273192
A1CF	0.000281121	-0.261014	0.028	0.03	1
TBC1D8	1.34e-39	-0.260921	0.317	0.326	2.59e-35
MYOZ3	6.54e-07	-0.260911	0.025	0.025	0.0126207
FUT10	2.26e-43	-0.260598	0.19	0.189	4.36e-39
CCKBR	1.14e-14	-0.260465	0.045	0.044	2.19e-10
CPEB2	3.07e-22	-0.260456	0.212	0.221	5.93e-18
EEF2K	3.84e-49	-0.260388	0.266	0.27	7.42e-45
NBPF15	6.89e-50	-0.260373	0.186	0.186	1.33e-45
ZNF324B	2.79e-20	-0.26012	0.052	0.051	5.38e-16
PPFIBP1	2.46e-43	-0.259938	0.302	0.309	4.75e-39
PHF20	8.52e-100	-0.259914	0.758	0.771	1.64e-95
MYLIP	3.57e-33	-0.259836	0.163	0.163	6.88e-29
ADGRA2	1.56e-05	-0.259716	0.026	0.028	0.301932
ERBB3	0.00298649	-0.259643	0.015	0.015	1
CCDC9	1.77e-22	-0.259624	0.105	0.107	3.41e-18
DRC1	0.00375519	-0.259286	0.018	0.018	1
ZNF665	1.31e-23	-0.259243	0.101	0.102	2.53e-19
SPDYE1	2.25e-18	-0.258967	0.081	0.082	4.34e-14
MT-TL1	6.77e-21	-0.258952	0.08	0.081	1.31e-16
SLC16A4	9.72e-26	-0.258885	0.099	0.098	1.88e-21
ACTA1	0.0267658	-0.258884	0.011	0.012	1
SYP	2.06e-39	-0.258791	0.482	0.511	3.98e-35
C12orf56	0.010899	-0.258737	0.011	0.012	1
SHB	1.02e-50	-0.258724	0.486	0.496	1.97e-46
ATXN3	3.16e-69	-0.258646	0.395	0.397	6.1e-65
LDLR	1.45e-46	-0.258587	0.314	0.32	2.79e-42
LYST	9.39e-49	-0.258552	0.312	0.311	1.81e-44
GLB1L2	7.86e-23	-0.258521	0.103	0.105	1.52e-18
DCP1B	4.22e-21	-0.258471	0.108	0.108	8.16e-17
ZBTB3	1.5e-10	-0.25842	0.047	0.049	2.9e-06
B4GALT6	1.59e-39	-0.258397	0.248	0.251	3.08e-35
IQCJ	0.00382878	-0.258349	0.019	0.02	1
MAP4K1	1.76e-05	-0.258256	0.014	0.013	0.340599
BCL2L15	4.61e-08	-0.258076	0.026	0.025	0.000890903
TUFT1	3.28e-31	-0.258002	0.201	0.206	6.34e-27
STMN4	5.85e-61	-0.25789	0.715	0.745	1.13e-56
CAMK2B	2.76e-27	-0.257851	0.201	0.206	5.32e-23
CYLD	1.5e-56	-0.257792	0.247	0.247	2.89e-52
ZNF765	9.54e-46	-0.25752	0.173	0.171	1.84e-41
KDM4C	9.54e-64	-0.257493	0.489	0.495	1.84e-59
TLNRD1	7.92e-52	-0.257462	0.193	0.192	1.53e-47
CCDC144A	3.88e-20	-0.257353	0.069	0.069	7.5e-16
HERC1	6.25e-93	-0.257241	0.817	0.828	1.21e-88
SCUBE1	1.02e-49	-0.257224	0.274	0.281	1.96e-45
ENSG00000279792	0.000241638	-0.25713	0.012	0.012	1
IGSF3	9.18e-61	-0.25703	0.504	0.522	1.77e-56
PXYLP1	1.63e-55	-0.256763	0.325	0.325	3.16e-51
ZDHHC23	0.000108418	-0.256608	0.024	0.025	1
PRTFDC1	8.55e-19	-0.256516	0.166	0.172	1.65e-14
PHTF2	3.35e-91	-0.256464	0.697	0.712	6.47e-87
ANKRD49	2.21e-55	-0.256396	0.233	0.233	4.27e-51
ASXL3	8.57e-46	-0.25636	0.414	0.425	1.65e-41
ENPP4	1.96e-35	-0.256236	0.077	0.073	3.78e-31
PXMP4	1.98e-12	-0.256232	0.064	0.066	3.83e-08
ATG2B	3.53e-53	-0.256223	0.244	0.245	6.82e-49
TBC1D10A	1.75e-27	-0.25618	0.09	0.088	3.39e-23
WDR88	2.21e-11	-0.256132	0.052	0.053	4.27e-07
SPATA1	1.44e-05	-0.256131	0.028	0.028	0.277841
GFOD1	7.71e-22	-0.256108	0.289	0.311	1.49e-17
EPG5	1.4e-71	-0.255713	0.407	0.409	2.7e-67
VIPR2	0.0013492	-0.255664	0.01	0.009	1
CLCC1	6.41e-75	-0.25548	0.352	0.353	1.24e-70
SEMA4B	7.6e-28	-0.255461	0.129	0.131	1.47e-23
TOMM20L	4.53e-08	-0.255285	0.02	0.019	0.000875109
STBD1	3.4e-06	-0.25511	0.015	0.014	0.0655635
MARVELD1	1.69e-11	-0.254946	0.064	0.068	3.26e-07
PLLP	2.8e-10	-0.254889	0.039	0.039	5.4e-06
ABHD14B	3.91e-12	-0.254388	0.032	0.031	7.55e-08
PANK3	6.51e-93	-0.25429	0.647	0.653	1.26e-88
CPT1A	1e-15	-0.254275	0.039	0.036	1.94e-11
SMARCD2	5.09e-19	-0.254267	0.083	0.085	9.83e-15
PET117	9.63e-51	-0.254026	0.174	0.174	1.86e-46
KMT5C	3.18e-37	-0.253894	0.17	0.174	6.13e-33
XRN1	5.08e-93	-0.25389	0.704	0.706	9.81e-89
CLK4	1.61e-47	-0.253783	0.214	0.215	3.11e-43
OCM	4.7e-05	-0.253765	0.017	0.016	0.908512
CAB39L	2.41e-57	-0.253654	0.303	0.299	4.64e-53
GARRE1	3.89e-68	-0.253609	0.426	0.431	7.51e-64
HOMEZ	1.74e-18	-0.253497	0.052	0.051	3.36e-14
DHCR7	2.36e-73	-0.253441	0.355	0.352	4.56e-69
AEBP2	4.92e-81	-0.253419	0.687	0.685	9.49e-77
RASSF3	1.02e-10	-0.253379	0.05	0.048	1.96e-06
CC2D2A	5.21e-52	-0.253368	0.342	0.342	1.01e-47
ACSBG2	1.58e-09	-0.253126	0.035	0.035	3.05e-05
NKTR	4.14e-129	-0.253088	0.827	0.822	8e-125
ZNF274	4.53e-70	-0.252895	0.359	0.359	8.74e-66
GOLGA7B	3.89e-19	-0.25264	0.136	0.142	7.51e-15
ZNF213	5.84e-48	-0.252433	0.207	0.205	1.13e-43
STIM1	3.41e-40	-0.252385	0.253	0.256	6.59e-36
MTURN	4.26e-58	-0.252352	0.367	0.375	8.23e-54
PXK	2.65e-67	-0.252187	0.34	0.338	5.13e-63
CDH23	1.64e-60	-0.252066	0.295	0.287	3.16e-56
SMIM45	4.29e-21	-0.251807	0.044	0.043	8.29e-17
EGFL8	1.47e-09	-0.251787	0.045	0.047	2.84e-05
PCDHA4	4.5e-25	-0.251603	0.073	0.072	8.69e-21
CHGA	2.19e-26	-0.251602	0.133	0.134	4.23e-22
RGS17	2.61e-30	-0.251538	0.417	0.438	5.05e-26
PDS5B	1.49e-90	-0.251504	0.737	0.741	2.87e-86
APOBEC4	5.66e-10	-0.251471	0.06	0.062	1.09e-05
KLHL11	1.01e-47	-0.251421	0.204	0.202	1.94e-43
SMCO4	1.02e-13	-0.251393	0.086	0.088	1.98e-09
SPTY2D1	1.49e-69	-0.251245	0.465	0.46	2.88e-65
DDX59	9.44e-33	-0.251225	0.166	0.169	1.82e-28
CNTD1	6.28e-17	-0.250928	0.069	0.068	1.21e-12
ACSL6	3.23e-28	-0.250861	0.098	0.095	6.23e-24
TCF20	1.5e-56	-0.250834	0.553	0.565	2.9e-52
NCF2	3.85e-10	-0.25064	0.048	0.048	7.44e-06
ZNF267	7.37e-23	-0.250566	0.104	0.106	1.42e-18
FARP2	1.64e-64	-0.250441	0.533	0.534	3.17e-60
VLDLR	1.03e-32	-0.250413	0.155	0.155	1.98e-28
RGS14	3.91e-37	-0.250395	0.107	0.107	7.55e-33
KIAA0895	2.02e-48	-0.250366	0.2	0.199	3.9e-44
ARHGAP20	5.99e-09	-0.250354	0.107	0.111	0.000115582
HBQ1	4.61e-21	-0.250243	0.071	0.071	8.89e-17
ANKDD1B	8.78e-06	-0.250144	0.027	0.028	0.169461
CXCL17	7.52e-09	-0.250051	0.049	0.05	0.000145155
RHOB	2.81e-80	-0.250005	0.536	0.532	5.44e-76
ZNF675	1.96e-66	-0.24988	0.419	0.419	3.78e-62
USP53	6.95e-28	-0.249818	0.167	0.169	1.34e-23
ACOT11	0.00414793	-0.249809	0.016	0.016	1
CNST	1.09e-65	-0.249736	0.361	0.36	2.1e-61
ZNF552	8.97e-44	-0.249656	0.172	0.17	1.73e-39
CIART	3.73e-22	-0.249637	0.089	0.091	7.2e-18
ANKRD53	0.00361999	-0.249605	0.012	0.012	1
DONSON	4.69e-56	-0.249567	0.289	0.29	9.06e-52
NGEF	6.49e-17	-0.24949	0.063	0.061	1.25e-12
ZNF350	1.56e-39	-0.249454	0.164	0.163	3.01e-35
ENSG00000284691	5.17e-34	-0.249387	0.115	0.114	9.99e-30
TMEM175	1.58e-49	-0.249383	0.154	0.147	3.05e-45
PSTPIP2	1.12e-21	-0.249081	0.119	0.12	2.16e-17
TRAF3IP2	2.02e-47	-0.249042	0.238	0.235	3.9e-43
PDE4A	6.73e-28	-0.24902	0.119	0.121	1.3e-23
SELENOO	2e-75	-0.248988	0.406	0.407	3.87e-71
MLXIPL	7.64e-06	-0.248873	0.012	0.011	0.147592
LRRC37A	7.51e-06	-0.248804	0.036	0.038	0.145019
SSBP2	1.45e-92	-0.248618	0.881	0.9	2.8e-88
C3orf52	1.39e-09	-0.248551	0.022	0.02	2.69e-05
KIF26A	5.06e-35	-0.248423	0.136	0.133	9.77e-31
INTS10	7.42e-88	-0.248395	0.497	0.496	1.43e-83
MMP28	1.35e-25	-0.248324	0.097	0.096	2.62e-21
NSUN6	1.74e-69	-0.24832	0.537	0.538	3.36e-65
WDR59	1.61e-69	-0.248234	0.416	0.416	3.1e-65
MAP9	2.58e-76	-0.24816	0.513	0.512	4.99e-72
GDPD3	5.56e-11	-0.247983	0.027	0.026	1.07e-06
C6orf226	1.05e-48	-0.247946	0.214	0.217	2.04e-44
ZNF791	2.62e-95	-0.247857	0.519	0.518	5.07e-91
ZNF670	1.14e-46	-0.247789	0.232	0.23	2.21e-42
NLN	1.17e-34	-0.247762	0.273	0.281	2.26e-30
KIAA1328	5.27e-52	-0.247748	0.577	0.586	1.02e-47
ARHGAP19	1.08e-19	-0.247733	0.114	0.11	2.09e-15
ZNF627	1.14e-41	-0.247714	0.158	0.153	2.19e-37
ABCD2	7.8e-21	-0.247696	0.164	0.168	1.51e-16
CRADD	2.72e-34	-0.247536	0.396	0.407	5.25e-30
ZFP1	2.08e-68	-0.247462	0.297	0.296	4.02e-64
TMSB15B-ENSG00000158427	6.31e-29	-0.247399	0.126	0.126	1.22e-24
PLCD4	1.1e-19	-0.247294	0.11	0.112	2.12e-15
SP140	5.06e-06	-0.247007	0.035	0.036	0.0976868
SPHKAP	5.23e-10	-0.246912	0.116	0.112	1.01e-05
YEATS2	2.4e-87	-0.246907	0.696	0.704	4.64e-83
TYK2	3.87e-30	-0.246899	0.147	0.149	7.48e-26
C19orf81	1.22e-33	-0.246857	0.147	0.147	2.36e-29
OVGP1	5.65e-10	-0.246832	0.044	0.045	1.09e-05
SLC9A7	3.8e-39	-0.24676	0.195	0.193	7.33e-35
MADD	1.7e-60	-0.246735	0.31	0.311	3.28e-56
ITGB3	0.012298	-0.24646	0.019	0.021	1
ITPR3	1.05e-05	-0.246405	0.013	0.012	0.203254
VSTM5	0.00137077	-0.2463	0.014	0.013	1
ENSG00000279198	1.08e-05	-0.24629	0.014	0.014	0.209249
FRMD4B	1.19e-37	-0.246283	0.581	0.609	2.3e-33
NLRX1	6.66e-06	-0.246234	0.035	0.037	0.128668
JRKL	3.59e-38	-0.246218	0.114	0.11	6.92e-34
TNFAIP8	2.09e-12	-0.2462	0.063	0.062	4.04e-08
ZBTB25	2.32e-36	-0.24617	0.139	0.137	4.48e-32
RAB39A	1.33e-29	-0.245912	0.117	0.113	2.57e-25
ENSG00000266086	9.19e-62	-0.245789	0.278	0.275	1.78e-57
HYLS1	4.75e-21	-0.245737	0.074	0.073	9.17e-17
SULT2B1	7.58e-07	-0.245603	0.02	0.02	0.0146305
EFCAB10	8.52e-27	-0.245596	0.178	0.181	1.64e-22
NPIPB4	1.32e-17	-0.245524	0.057	0.057	2.55e-13
TBCE-ENSG00000285053	8.47e-16	-0.245384	0.053	0.051	1.63e-11
CYB561D1	2.13e-23	-0.245382	0.095	0.096	4.1e-19
ELOVL6	1.11e-68	-0.245353	0.54	0.533	2.15e-64
ESYT2	2.59e-61	-0.245305	0.421	0.423	5e-57
MOCS1	0.00452577	-0.245287	0.011	0.011	1
ZNF841	2.09e-20	-0.245215	0.092	0.094	4.03e-16
PAM16	1.98e-20	-0.244949	0.099	0.101	3.81e-16
PCDHGB7	1e-08	-0.244902	0.046	0.048	0.000193339
CUX2	2.09e-29	-0.244883	0.3	0.298	4.04e-25
RBL2	6.3e-61	-0.244879	0.389	0.393	1.22e-56
SLC8A3	2.31e-14	-0.24484	0.082	0.079	4.45e-10
NUDT12	1.69e-33	-0.24469	0.171	0.174	3.27e-29
PPP1R3E	2.87e-12	-0.244669	0.074	0.077	5.54e-08
SEPTIN8	9.24e-47	-0.244644	0.158	0.155	1.79e-42
[truncated: 6,307 more rows]
