# Supplementary material for: CEP290 deficiency disrupts ciliary axonemal architecture in human iPSC-derived brain organoids
Source: J Cell Sci. 2025 Oct 31;138(20):jcs264092. doi: 10.1242/jcs.264092 (PMC12633733; doi:10.1242/jcs.264092)
Supplement: Table S5. Gene set enrichment analysis on fold changes from DE analysis between mutant and wildtype cells [file joces-138-264092-TableS5.xlsx]

## Sheet: BP- biological process
ID	Description	setSize	enrichmentScore	NES	pvalue	p.adjust	qvalue	rank	leading_edge	core_enrichment
GO:0035239	tube morphogenesis	410	0.384274	2.22039	1e-10	1.03525e-07	9.18816e-08	1255	tags=30%, list=15%, signal=27%	ZIC3/RSPO2/RSPO3/LHX1/NDNF/GJA1/WNT5A/TNFRSF12A/ADAM12/ADM/PERP/GREM1/CCN2/CARD10/SLIT2/SCG2/AQP1/TGFBR2/SULF1/TGFBR3/CCL2/CAV1/TNC/HEG1/GPC3/ADAMTS12/F3/TWIST1/CALCRL/ANXA2/STRA6/BMP2/SERPINF1/APOE/ARHGAP22/HEY2/KIF26B/NRP2/PROX1/WNT7B/ARHGAP24/BCAM/ZFP36L1/MMP14/HMOX1/S1PR1/IGFBP7/ADAMTS1/BMP7/ANGPTL4/ITGA5/LMO4/EGFR/SDC4/COL4A1/STOX1/SGCD/HES1/SPRY1/HEY1/FN1/COL15A1/ADAMTS9/AGT/CX3CL1/NOG/ADGR…
GO:0040012	regulation of locomotion	479	0.363175	2.13464	1e-10	1.03525e-07	9.18816e-08	889	tags=21%, list=11%, signal=20%	COL1A1/S100A11/IFITM1/RELN/IGF1/TPBG/GJA1/RARRES2/WNT5A/NTF3/DAB2/ROR2/PERP/LAMA2/GREM1/CAVIN1/CARD10/SLIT2/SCG2/AQP1/CD9/DAAM2/TGFBR2/SULF1/SNAI2/TGFBR3/CCL2/ITGA2/CAV1/TNC/F3/TWIST1/LYN/BMP2/SERPINF1/APOE/SEMA3D/MTUS1/PLP1/NRP2/PROX1/TIMP1/TAC3/LGALS3/SYDE1/FBN2/MMP14/SERPINE2/HMOX1/S1PR1/ADAMTS1/BMP7/ITGA5/LDLRAD4/LMO4/PRKG1/EGFR/CYGB/AJUBA/SDC4/CFAP45/NTRK3/FN1/ADAMTS9/AGT/STK26/CX3CL1/TACR1/…
GO:0040011	locomotion	547	0.35472	2.1137	1e-10	1.03525e-07	9.18816e-08	862	tags=20%, list=10%, signal=19%	COL1A1/S100A11/IFITM1/RELN/IGF1/TPBG/SLIT3/GJA1/RARRES2/WNT5A/NTF3/CXCL14/DAB2/ROR2/PERP/LAMA2/GREM1/CAVIN1/CARD10/SLIT2/SCG2/AQP1/CD9/DAAM2/TGFBR2/SULF1/SNAI2/TGFBR3/ANOS1/CCL2/ITGA2/CAV1/TNC/F3/TWIST1/LYN/BMP2/SERPINF1/EDNRB/APOE/SEMA3D/MTUS1/PLP1/NRP2/PROX1/TIMP1/TAC3/WNT7B/LGALS3/SYDE1/FBN2/MMP14/SERPINE2/HMOX1/ARHGEF16/S1PR1/ADAMTS1/BMP7/ITGA5/LDLRAD4/LMO4/PRKG1/EGFR/CYGB/AJUBA/SDC4/CFAP45/N…
GO:0016477	cell migration	673	0.34308	2.08671	1e-10	1.03525e-07	9.18816e-08	1272	tags=26%, list=15%, signal=24%	COL1A1/S100A11/CDH10/IFITM1/RELN/IGF1/TPBG/LHX1/NDNF/GJA1/RARRES2/WNT5A/NHLH2/NTF3/CXCL14/DAB2/ROR2/BAMBI/APCDD1/PDLIM1/PERP/LAMA2/IGFBP6/GREM1/CCN2/CARD10/SLIT2/SCG2/AQP1/CD9/DAAM2/TGFBR2/SULF1/SNAI2/TGFBR3/CCL2/ITGA2/CAV1/TNC/GPC3/ADAMTS12/F3/CD44/TWIST1/LYN/FOXJ1/BMP2/SERPINF1/EDNRB/APOE/SEMA3D/MTUS1/PLP1/NRP2/PROX1/TIMP1/CDH20/LGALS3/SYDE1/ARHGAP24/FBN2/MMP14/SERPINE2/HMOX1/ARHGEF16/S1PR1/ADA…
GO:0045595	regulation of cell differentiation	680	0.329732	2.00676	1.49311e-10	1.374e-07	1.21946e-07	679	tags=17%, list=8%, signal=17%	COL1A1/IFITM1/RELN/LMX1A/IGF1/LHX1/S100A10/GJA1/HTR2C/RARRES2/GFAP/WNT5A/PRTG/ID3/MAF/DAB2/ROR2/PCP4/NELL1/BAMBI/ADM/S100B/LAMA2/GREM1/CCN2/TENT5A/CHODL/FST/TP73/SLIT2/FSTL4/DAAM2/CEBPD/TGFBR2/SNAI2/MSX1/COL5A2/CAV1/ADAMTS12/TWIST1/LYN/CCND1/ANXA2/FOXJ1/BMP2/SERPINF1/EDNRB/HEY2/SOX13/PROX1/ID4/FNDC5/H4C8/NFATC1/NEUROG1/WNT7B/MMD2/BHLHE40/FBN2/HOPX/MAFB/TMPRSS12/ZFP36L1/MMP14/SERPINE2/CEBPB/NEUROD…
GO:0010647	positive regulation of cell communication	794	0.310746	1.91732	1.87384e-10	1.55192e-07	1.37737e-07	757	tags=16%, list=9%, signal=16%	COL1A1/RSPO2/RSPO3/NTS/RELN/IGF1/TPBG/GJA1/WLS/HTR2C/NUPR1/GFAP/WNT5A/RBM47/NTF3/DAB2/TNFRSF12A/ROR2/PCP4/TPD52L1/BAMBI/S100B/LAMA2/IGFBP6/GREM1/PARP14/CCN2/CARD10/CHRM3/TP73/CA8/LGI1/DAAM2/TGFBR2/SULF1/NMU/TGFBR3/CCL2/SRPX/MSX1/ITGA2/CAV1/ITGA8/GPC3/F3/CD44/LYN/TLR1/TNFAIP8L3/SULF2/BMP2/PIK3AP1/EDNRB/APOE/LATS2/MAS1/CA2/TNFRSF19/NR3C2/CAV2/PROX1/PMAIP1/WNT7B/MMD2/PLEKHF1/TEDC1/OXTR/ADRA1A/LITAF/…
GO:0023056	positive regulation of signaling	798	0.309598	1.91105	2.40193e-10	1.80844e-07	1.60504e-07	757	tags=16%, list=9%, signal=16%	COL1A1/RSPO2/RSPO3/NTS/RELN/IGF1/TPBG/GJA1/WLS/HTR2C/NUPR1/GFAP/WNT5A/RBM47/NTF3/DAB2/TNFRSF12A/ROR2/PCP4/TPD52L1/BAMBI/S100B/LAMA2/IGFBP6/GREM1/PARP14/CCN2/CARD10/CHRM3/TP73/CA8/LGI1/DAAM2/TGFBR2/SULF1/NMU/TGFBR3/CCL2/SRPX/MSX1/CAV1/ITGA8/GPC3/F3/CD44/LYN/TLR1/ANXA2/TNFAIP8L3/SULF2/BMP2/PIK3AP1/EDNRB/APOE/LATS2/MAS1/CA2/TNFRSF19/NR3C2/CAV2/PROX1/PMAIP1/WNT7B/MMD2/PLEKHF1/TEDC1/OXTR/ADRA1A/LITAF/…
GO:0007155	cell adhesion	694	0.324855	1.98067	9.28125e-10	5.12449e-07	4.54814e-07	1151	tags=23%, list=14%, signal=22%	COL1A1/S100A11/CDH10/RELN/IGF1/TPBG/S100A10/FYB2/NDNF/WNT5A/PRTG/DAB2/TNFRSF12A/ADAM12/PDLIM1/S100B/PERP/LAMA2/NCAM2/GREM1/CCN2/STXBP6/HMCN1/SVEP1/KRT18/CD9/TGFBR2/SNAI2/ANOS1/CCL2/AMBN/ILDR2/SRPX/ITGA2/CAV1/TNC/SPRY4/ITGA8/AMIGO2/ADAMTS12/CD44/LYN/ANXA2/FOXJ1/BMP2/KIF26B/SOX13/CNTNAP5/NRP2/PCDH17/CCDC80/ASS1/CLDN10/CDH20/WNT7B/HLA-DPB1/LGALS3/PGM5/MFAP4/BCAM/ZFP36L1/MMP14/SERPINE2/DSC2/CEBPB/S1P…
GO:0051240	positive regulation of multicellular organismal process	714	0.311228	1.90239	3.89852e-09	1.61438e-06	1.43281e-06	631	tags=16%, list=8%, signal=16%	COL1A1/RELN/IGF1/TPBG/LHX1/GJA1/GFAP/WNT5A/RBM47/DAB2/OTX2/ROR2/ADAM12/NELL1/BAMBI/ADM/GREM1/TENT5A/CHODL/FST/CHRM3/TP73/SLIT2/SVEP1/AQP1/TGFBR2/SULF1/NMU/TGFBR3/CCL2/TSHR/MSX1/ITGA2/LINGO2/CAV1/HEG1/AMIGO2/F3/TWIST1/LYN/TLR1/CCND1/ANXA2/STRA6/SULF2/EBF2/FOXJ1/BMP2/SERPINF1/EDNRB/APOE/HEY2/SOX13/MFAP2/PROX1/ID4/UNC93B1/HLA-DPB1/SYDE1/FBN2/OXTR/YBX3/ADRA1A/TMPRSS12/ZFP36L1/MMP14/SERPINE2/HMOX1/CEB…
GO:0042127	regulation of cell population proliferation	733	0.282525	1.73075	3.85096e-07	9.11247e-05	8.08759e-05	905	tags=19%, list=11%, signal=19%	S100A11/IFITM1/MAB21L1/IGF1/TPBG/SLIT3/GJA1/NUPR1/GFAP/WNT5A/NTF3/DAB2/NELL1/BAMBI/ADM/S100B/IGFBP6/GREM1/TP73/SCG2/AQP1/CD9/TGFBR2/SULF1/SNAI2/ZNF503/TGFBR3/CCL2/AMBN/SRPX/TSHR/MSX1/ITGA2/CAV1/TNC/GPC3/F3/TWIST1/CALCRL/LYN/CCND1/SULF2/FOXJ1/BMP2/SERPINF1/EDNRB/APOE/HEY2/MAS1/NRP2/CAV2/PROX1/TIMP1/ID4/HLA-DPB1/LGALS3/PTGDS/ADRA1A/ALDH1A2/ZFP36L1/SERPINE2/HMOX1/CEBPB/S1PR1/IGFBP7/ADAMTS1/BMP7/NMB/…
GO:0009611	response to wounding	273	0.373334	2.05214	1.04527e-06	0.000202332	0.000179576	1061	tags=26%, list=13%, signal=23%	IGF1/S100A10/NDNF/WNT5A/TNFRSF12A/TFPI/DGKG/CCN2/SVEP1/AQP1/CD9/ITGA2/CAV1/TNC/F3/CD44/LYN/ANXA2/SULF2/APOE/TIMP1/NFATC1/ARHGAP24/ZFP36L1/SERPINE2/HMOX1/ADRA2C/ANGPTL4/ITGA5/DHFR/PRKG1/AJUBA/SDC4/ZFP36/MYL12A/FN1/CX3CL1/NOG/MERTK/FGF1/YAP1/C1orf54/DGKB/SLC7A11/CXCR4/ANXA5/NRP1/PLSCR1/F11R/PPARG/CSRP1/PABPC4/KLKB1/FZD6/ELK3/ANGPTL1/AHNAK/ITGB5/FLRT3/PROCR/GPX1/HRAS/SERPING1/CASP3/EXT1/GRN/NOTCH2/T…
GO:0009719	response to endogenous stimulus	681	0.283008	1.72272	1.07493e-06	0.000202332	0.000179576	615	tags=16%, list=7%, signal=16%	COL1A1/SLIT3/LHX1/NDNF/QRFPR/RARRES2/WNT5A/NTF3/DAB2/OTX2/ROR2/TFPI/BAMBI/ADM/GREM1/CCN2/KCNC2/FST/SLIT2/STC2/AQP1/FSTL4/CD9/TGFBR2/SULF1/SNAI2/TGFBR3/CCL2/TSHR/MSX1/ITGA2/CAV1/TNC/SPRY4/ITGA8/GPC3/ADAMTS12/CD44/CPS1/TWIST1/TGIF1/LYN/CCND1/SULF2/BMP2/SERPINF1/EDNRB/APOE/LATS2/MAS1/CA2/NRP2/NR3C2/CAV2/TIMP1/LTBP1/ASS1/HTRA1/NFATC1/WNT7B/FHL2/LTBP2/PTGDS/FBN2/OXTR/ADRA1A/ALDH1A2/ZFP36L1/MMP14/IGFBP…
GO:0001503	ossification	207	0.40797	2.15496	1.74206e-06	0.000313647	0.000278371	557	tags=19%, list=7%, signal=18%	COL1A1/RSPO2/IFITM1/IGF1/MGP/GJA1/WNT5A/ID3/ROR2/NELL1/BAMBI/GREM1/CCN2/TENT5A/CEBPD/SNAI2/COL5A2/TNC/GPC3/ADAMTS12/TWIST1/BMP2/SGMS2/ID4/WNT7B/FHL2/FBN2/MMP14/CEBPB/S1PR1/BMP7/COL2A1/CLEC5A/EGFR/TACR1/NOG/VEGFC/BMPR1B/YAP1/SLC24A3
GO:0071774	response to fibroblast growth factor	94	0.497635	2.30251	5.79968e-06	0.000814118	0.000722555	517	tags=23%, list=6%, signal=22%	COL1A1/LHX1/NDNF/WNT5A/OTX2/ROR2/CCN2/SULF1/CCL2/TNC/SPRY4/CD44/CPS1/SULF2/ZFP36L1/EGFR/NTRK3/SPRY1/ZFP36/NOG/MERTK/FGF1
GO:0099538	synaptic signaling via neuropeptide	6	-0.926145	-2.1398	7.62031e-06	0.00100177	0.0008891	620	tags=100%, list=7%, signal=93%	GRID1/GRID2/NPY/NTRK2/PENK
GO:0040007	growth	441	0.304718	1.77448	8.59726e-06	0.00107182	0.000951271	879	tags=19%, list=11%, signal=18%	RSPO2/LMX1A/IGF1/SLIT3/LHX1/GJA1/WNT5A/DAB2/ADM/S100B/GREM1/TP73/SLIT2/STC2/FSTL4/LGI1/CD9/CRYAB/TGFBR2/SELENOP/TGFBR3/MSX1/TNC/HEG1/GPC3/STRA6/APOE/HEY2/LATS2/KIF26B/NRP2/PROX1/WNT7B/YBX3/HOPX/ADRA1A/ZFP36L1/MMP14/SERPINE2/S1PR1/IGFBP7/PRKG1/EGFR/GAS1/SPRY1/FN1/TRPC5/AGT/NOG/DIPK2A/CRABP2/FXN/P2RX5/FGF1/BMPR1B/DUSP6/CHST11/YAP1/LHX2/BCL2L11/XRCC2/SOX9/EPHX2/CXCL12/CXCR4/TLL2/NRP1/GINS4/CYP27B1/P…
GO:2000241	regulation of reproductive process	86	0.503427	2.28948	1.53757e-05	0.0017444	0.00154821	1250	tags=38%, list=15%, signal=33%	IGF1/GJA1/NUPR1/WNT5A/SULF1/MSX1/SERPINF1/EDNRB/TIMP1/TAC3/PTGDS/SYDE1/OXTR/YBX3/TMPRSS12/BMP7/ZWINT/TACR1/SOX9/CDC25A/WDR77/MAPK15/TRIP13/PLCB1/CLXN/TEX101/GLRA1/ACVR1C/MAEL/FBXO5/KIT/IHO1/CALR
GO:0006260	DNA replication	144	0.418435	2.0899	1.74771e-05	0.00190455	0.00169034	2015	tags=49%, list=24%, signal=38%	S100A11/RBMS1/ID3/MAS1/CENPS/FEN1/NFIC/EGFR/CDK2AP1/MCM5/MCM10/CDC6/E2F8/FAM111B/CDC25A/PCLAF/NFIX/MCM3/PCNA/TK1/MCM2/CDT1/ZMPSTE24/WEE1/LRWD1/CDK2/DUT/DYNLL1/DTL/FAM111A/RECQL4/EXO1/GRWD1/CHEK1/RFC4/MCM7/CDC34/MCRS1/FGFR1/TIMELESS/SSBP1/FBXO5/NASP/MCM4/BRCA1/DSCC1/RUVBL1/NAP1L1/EME2/NBN/ESCO2/DDX11/ORC1/GINS3/GINS1/PRIM2/BRPF3/RBBP8/RMI2/RPA2/ENDOG/CHAF1A/CENPX/GEN1/ORC6/EME1/POLQ/WDR18/TNFAIP1/…
GO:0032543	mitochondrial translation	61	0.540996	2.29364	2.5919e-05	0.00246737	0.00218986	3098	tags=89%, list=37%, signal=56%	MRPL23/MTG1/MRPS18A/MRPL11/MRPL20/SHMT2/AURKAIP1/MRPL15/MRPL21/COA3/MRPL36/MRPL47/MRPL38/MRPS7/MRPL16/C1QBP/MRPL57/MRPS12/MRPL14/GADD45GIP1/MPV17L2/MRPS11/DDX3X/MRPL50/MRPL51/MRPL12/TSFM/MRPS18C/MRPL22/MRPL13/MRPS17/MRPL17/MRPS15/MRPS33/MRPS34/MRPL3/MRPL4/MRPS26/MRPL28/MRPL1/MRPS2/MRPS6/TRUB2/MRPL9/TACO1/MTRF1L/MRPS23/MRPS14/TRMT10C/UQCC2/MRPL45/MRPS9/TUFM/MRPL41
GO:0042981	regulation of apoptotic process	636	0.265228	1.60476	4.75811e-05	0.00382589	0.00339559	757	tags=16%, list=9%, signal=15%	IGF1/NDNF/NUPR1/WNT5A/ID3/NTF3/DAB2/TNFRSF12A/TPD52L1/NELL1/ADM/PERP/GREM1/CARD10/TP73/SLIT2/SCG2/AQP1/KRT18/CRYAB/SNAI2/CCL2/SRPX/MSX1/CAV1/F3/CD44/TWIST1/LYN/CCND1/TNFAIP8L3/BMP2/HRK/EDNRB/APOE/HEY2/LATS2/TIMP1/FANK1/HTRA1/ARHGAP10/PMAIP1/FHL2/LGALS3/PLEKHF1/PHLDA1/YBX3/ALDH1A2/ZFP36L1/HMOX1/CEBPB/BMP7/ANGPTL4/ITGA5/COL2A1/CLEC5A/EGFR/GAS1/ZFP36/BCL2L12/AGT/STK26/CX3CL1/LGALS1/NOG/DIPK2A/SLC40A…
GO:0050927	positive regulation of positive chemotaxis	13	0.793171	2.29971	5.44433e-05	0.00425937	0.00378032	615	tags=62%, list=7%, signal=57%	NTF3/SCG2/ITGA2/F3/S1PR1/NTRK3/VEGFC/CXCL12
GO:0065009	regulation of molecular function	658	0.262102	1.59073	5.4515e-05	0.00425937	0.00378032	785	tags=14%, list=9%, signal=14%	NTS/RELN/IGF1/S100A10/NUPR1/WNT5A/NHLH2/ID3/NTF3/DAB2/TPD52L1/BAMBI/GREM1/CARD10/CHRM3/ZIC2/RGS8/CCL2/ARHGAP42/SHISA9/CAV1/HEG1/TWIST1/LYN/CCND1/ANXA2/FOXJ1/BMP2/SERPINF1/EDNRB/APOE/HEY2/LATS2/CAV2/PROX1/TIMP1/FANK1/NEUROG1/MMD2/PSMB8/SYDE1/BHLHE40/RGS10/SERPINE2/ARHGEF16/BMP7/ADRA2C/NLGN1/ANGPTL4/DHFR/LMO4/MID2/PRKG1/EGFR/TPM2/STOX1/NTRK3/HES1/ZFP36/PREX2/AGT/NOG/DIPK2A/CLSPN/FXN/GPRC5A/CDC6/DOC…
GO:0030198	extracellular matrix organization	175	0.389836	2.00639	6.26093e-05	0.00475716	0.00422212	847	tags=25%, list=10%, signal=23%	COL1A1/NDNF/GFAP/ADAMTS15/LAMA2/GREM1/HMCN1/SULF1/TGFBR3/ITGA2/COL5A2/CAV1/ITGA8/ADAMTS12/ANXA2/SULF2/BMP2/CCDC80/CAV2/ADAMTS17/MFAP4/MMP14/ADAMTS1/COL2A1/COL4A1/COL15A1/ADAMTS9/AGT/ADAMTS3/MYO1E/SPINK5/LOXL1/SOX9/SERPINH1/TLL2/TNFRSF1A/PPARG/COL4A2/COL18A1/COL4A5/VWA1/LAMA1/ADAMTS8/CST3
GO:0061844	antimicrobial humoral immune response mediated by antimicrobial peptide	23	0.689709	2.32689	8.49973e-05	0.00606851	0.00538599	618	tags=48%, list=7%, signal=44%	NTS/CXCL14/ADM/CCL2/LGALS3/H2BC7/CX3CL1/H2BC8/SPINK5/CXCL12/H2BC12
GO:0035455	response to interferon-alpha	5	0.916891	2.01484	0.000110768	0.00745837	0.00661953	242	tags=60%, list=3%, signal=58%	IFITM1/IFITM2/IFITM3
GO:2000310	regulation of NMDA receptor activity	6	0.886787	2.05954	0.000126257	0.00823354	0.00730752	540	tags=67%, list=7%, signal=62%	RELN/CCL2/NLGN1/OPRM1
GO:0001932	regulation of protein phosphorylation	277	0.320659	1.76555	0.000148387	0.00924013	0.00820089	672	tags=16%, list=8%, signal=15%	RELN/IGF1/RARRES2/WNT5A/NTF3/DAB2/TPD52L1/GREM1/NIBAN1/PARP14/CARD10/SLIT2/CAV1/HEG1/LYN/CCND1/BMP2/APOE/LATS2/PROX1/MMD2/ADRA2C/ITGA5/EGFR/CDK2AP1/STOX1/NTRK3/HES1/PREX2/FN1/AGT/DIPK2A/CLSPN/GPRC5A/CDC6/FGF1/PRR5L/TARBP2/FBN1/NEDD9/ADCYAP1/CDC25A/PRNP/NRP1
GO:0045937	positive regulation of phosphate metabolic process	212	0.35024	1.85651	0.000162414	0.00978739	0.00868661	672	tags=17%, list=8%, signal=16%	RELN/IGF1/HTR2C/RARRES2/WNT5A/NTF3/DAB2/TPD52L1/GREM1/NIBAN1/PARP14/CARD10/CAV1/LYN/CCND1/BMP2/MAS1/PROX1/MMD2/ADRA2C/ITGA5/GPD1/LMO4/EGFR/CDK2AP1/STOX1/NTRK3/HES1/DIPK2A/CLSPN/FGF1/FBN1/NEDD9/ADCYAP1/PRNP/NRP1
GO:0097114	NMDA glutamate receptor clustering	3	0.956763	1.79525	0.000343053	0.0164403	0.0145912	362	tags=100%, list=4%, signal=96%	RELN/APOE/NLGN1
GO:0051347	positive regulation of transferase activity	119	0.40257	1.94695	0.000343517	0.0164403	0.0145912	631	tags=18%, list=8%, signal=17%	RELN/IGF1/WNT5A/NTF3/TPD52L1/CARD10/CCND1/APOE/PROX1/MMD2/ADRA2C/LMO4/EGFR/STOX1/NTRK3/AGT/DIPK2A/CLSPN/FGF1/FBN1/NEDD9/ADCYAP1
GO:0001765	membrane raft assembly	10	0.794738	2.1419	0.000533974	0.0224486	0.0199238	249	tags=40%, list=3%, signal=39%	S100A10/CAV1/ANXA2/CAV2
GO:0032230	positive regulation of synaptic transmission, GABAergic	11	0.775119	2.14488	0.000624484	0.0243961	0.0216523	657	tags=73%, list=8%, signal=67%	CA2/OXTR/ADRA1A/NLGN1/TACR1/HAP1/ZDHHC12/NALCN
GO:0071300	cellular response to retinoic acid	36	0.57126	2.14729	0.000635644	0.0247155	0.0219358	623	tags=33%, list=8%, signal=31%	COL1A1/WNT5A/AQP1/TNC/LYN/SERPINF1/WNT7B/ALDH1A2/CYP26B1/YAP1/SOX9/MYB
GO:0042048	olfactory behavior	5	0.898105	1.97356	0.000639471	0.0247481	0.0219647	14	tags=40%, list=0%, signal=40%	LMX1A/TPBG
GO:0060900	embryonic camera-type eye formation	6	0.868859	2.0179	0.000642716	0.024758	0.0219735	250	tags=67%, list=3%, signal=65%	WNT5A/TWIST1/STRA6/PROX1
GO:0045647	negative regulation of erythrocyte differentiation	3	0.949295	1.78124	0.000664666	0.0251088	0.0222849	424	tags=100%, list=5%, signal=95%	MAFB/ZFP36L1/ZFP36
GO:0140053	mitochondrial gene expression	79	0.444304	1.98663	0.000666982	0.0251088	0.0222849	3482	tags=85%, list=42%, signal=50%	MRPL23/MTG1/MRPS18A/HSD17B10/MRPL11/MRPL20/SHMT2/AURKAIP1/MRPL15/MRPL21/FASTK/COA3/MRPL36/MRPL47/MRPL38/MRPS7/MRPL16/C1QBP/MRPL57/PUS1/MRPS12/MRPL14/GADD45GIP1/MPV17L2/MRPS11/DDX3X/MRPL50/MRPL51/MRPL12/TSFM/MRPS18C/MRPL22/MRPL13/MRPS17/MRPL17/MRPS15/MRPS33/MRPS34/MRPL3/MRPL4/MRPS26/MRPL28/MRPL1/MRPS2/TFAM/MRPS6/MTERF3/TRUB2/MRPL9/TACO1/MTRF1L/MRPS23/MRPS14/PPARGC1B/TRMT10C/UQCC2/MRPL45/MRPS9/TUFM…
GO:0032341	aldosterone metabolic process	5	0.895499	1.96783	0.000683572	0.0253872	0.0225319	206	tags=60%, list=2%, signal=59%	DAB2/BMP2/EDNRB
GO:0030278	regulation of ossification	65	0.47829	2.05679	0.000775177	0.0279131	0.0247737	819	tags=28%, list=10%, signal=25%	MGP/GJA1/WNT5A/NELL1/GREM1/TENT5A/TWIST1/BMP2/SGMS2/FBN2/S1PR1/BMP7/TACR1/BMPR1B/SOX9/CYP27B1/FZD9/ZMPSTE24
GO:1903729	regulation of plasma membrane organization	10	0.788064	2.12391	0.000845459	0.0299235	0.026558	1061	tags=60%, list=13%, signal=52%	S100A10/ATP10A/ANXA2/AHNAK/GSN/CASP7
GO:0061364	apoptotic process involved in luteolysis	3	0.946615	1.77621	0.000921955	0.0320776	0.0284698	103	tags=67%, list=1%, signal=66%	SLIT3/SLIT2
GO:0006105	succinate metabolic process	4	-0.929417	-1.88299	0.000959303	0.0326953	0.029018	22	tags=50%, list=0%, signal=50%	GAD1/GAD2
GO:0040008	regulation of growth	295	0.292187	1.62253	0.00100002	0.0338048	0.0300028	672	tags=15%, list=8%, signal=14%	LMX1A/IGF1/SLIT3/GJA1/WNT5A/DAB2/GREM1/TP73/SLIT2/STC2/FSTL4/LGI1/CRYAB/SELENOP/TGFBR3/MSX1/TNC/GPC3/APOE/HEY2/LATS2/PROX1/YBX3/HOPX/MMP14/SERPINE2/IGFBP7/EGFR/FN1/TRPC5/AGT/NOG/CRABP2/FXN/P2RX5/DUSP6/YAP1/BCL2L11/EPHX2/CXCL12/CXCR4/TLL2/NRP1
GO:0070098	chemokine-mediated signaling pathway	21	0.65249	2.14999	0.00103874	0.0345837	0.0306941	647	tags=38%, list=8%, signal=35%	SLIT3/SLIT2/CCL2/LYN/CX3CL1/ACKR3/CXCL12/CXCR4
GO:0021800	cerebral cortex tangential migration	4	0.91269	1.87266	0.00117904	0.037413	0.0332052	103	tags=50%, list=1%, signal=49%	RELN/SLIT2
GO:0044419	biological process involved in interspecies interaction between organisms	626	0.241032	1.45587	0.00131383	0.0394153	0.0349822	1345	tags=22%, list=16%, signal=20%	NTS/IFITM1/RARRES2/WNT5A/RBM47/CXCL14/KRT8/ADM/PARP14/TENT5A/HMCN1/AQP1/CCL2/ITGA2/CAV1/COLEC12/GPC3/PLAAT3/CPS1/LYN/TLR1/IFITM2/BMP2/PIK3AP1/EDNRB/APOE/LATS2/C1R/IFITM3/CCDC80/CAV2/ASS1/UNC93B1/PLSCR4/PMAIP1/LGALS3/BTBD17/LITAF/CEBPB/NMB/ITGA5/H2BC7/CLEC5A/MID2/TRIM56/EGFR/ZFP36/FN1/ADAMTS9/CX3CL1/LGALS1/ADGRB1/RAB20/AGBL4/HLA-C/H2BC8/SPINK5/PTGFR/ZDHHC12/TARBP2/LOXL1/E2F1/CXCL12/H2BC12/INAVA/CD…
GO:0016264	gap junction assembly	5	0.886368	1.94776	0.00132304	0.0394153	0.0349822	449	tags=80%, list=5%, signal=76%	GJA1/CAV1/HOPX/AGT
GO:0051414	response to cortisol	4	0.9092	1.8655	0.00133188	0.0395362	0.0350896	348	tags=75%, list=4%, signal=72%	SLIT3/SLIT2/IGFBP7
GO:0035502	metanephric part of ureteric bud development	4	0.908962	1.86501	0.00135371	0.0397287	0.0352605	201	tags=50%, list=2%, signal=49%	LHX1/FOXJ1
GO:0006939	smooth muscle contraction	55	0.483671	2.00538	0.00135969	0.0397287	0.0352605	473	tags=29%, list=6%, signal=28%	CHRM3/SULF1/NMU/ARHGAP42/ITGA2/CAV1/SULF2/EDNRB/NEUROG1/OXTR/ADRA1A/ADRA2C/PRKG1/ATP1A2/TACR1/KCNMA1
GO:0071260	cellular response to mechanical stimulus	36	0.544317	2.04601	0.00155623	0.0436487	0.0387395	1151	tags=39%, list=14%, signal=34%	COL1A1/PIEZO2/AQP1/ITGA2/EGFR/PIEZO1/ATP1A2/SOX9/TNFRSF1A/F11R/BAK1/CHEK1/BAD/FADD
GO:0071496	cellular response to external stimulus	36	0.544317	2.04601	0.00155623	0.0436487	0.0387395	1151	tags=39%, list=14%, signal=34%	COL1A1/PIEZO2/AQP1/ITGA2/EGFR/PIEZO1/ATP1A2/SOX9/TNFRSF1A/F11R/BAK1/CHEK1/BAD/FADD
GO:0035296	regulation of tube diameter	64	0.457835	1.96236	0.00159421	0.0439329	0.0389917	519	tags=28%, list=6%, signal=27%	NTS/ADM/SVEP1/ARHGAP42/CAV1/CPS1/EDNRB/APOE/OXTR/ADRA1A/ADRA2C/PRKG1/EGFR/ATP1A2/AGT/TACR1/KCNMA1/VSTM4
GO:0097746	blood vessel diameter maintenance	64	0.457835	1.96236	0.00159421	0.0439329	0.0389917	519	tags=28%, list=6%, signal=27%	NTS/ADM/SVEP1/ARHGAP42/CAV1/CPS1/EDNRB/APOE/OXTR/ADRA1A/ADRA2C/PRKG1/EGFR/ATP1A2/AGT/TACR1/KCNMA1/VSTM4
GO:0070371	ERK1 and ERK2 cascade	142	0.357118	1.77918	0.00163385	0.0445116	0.0395054	672	tags=20%, list=8%, signal=18%	IGF1/TPBG/HTR2C/DAB2/CCN2/SPRY4/CD44/LYN/TNFAIP8L3/BMP2/APOE/OXTR/ADRA1A/ZFP36L1/DUSP4/EGFR/SPRY1/FN1/CX3CL1/FGF1/DUSP6/OPRM1/DUSP5/NECAB2/ACKR3/SOX9/ADCYAP1/NRP1

## Sheet: CC-cellular component
ID	Description	setSize	enrichmentScore	NES	pvalue	p.adjust	qvalue	rank	leading_edge	core_enrichment
GO:0031012	extracellular matrix	264	0.428518	2.34211	1.7291e-09	9.14693e-07	8.37247e-07	844	tags=29%, list=10%, signal=27%	COL1A1/RELN/S100A10/MGP/NDNF/RARRES2/WNT5A/ADAMTS15/LAMA2/GREM1/CCN2/COL21A1/HMCN1/ANXA11/SULF1/ANOS1/SRPX/LINGO2/COL5A2/TNC/COLEC12/GPC3/ADAMTS12/F3/ANXA2/SERPINF1/APOE/MFAP2/CCDC80/TIMP1/LTBP1/LRRC3B/HTRA1/LGALS3/LTBP2/ADAMTS17/FBN2/MFAP4/BCAM/MMP14/SERPINE2/IGFBP7/ADAMTS1/BMP7/ANGPTL4/COL2A1/COL4A1/SPARCL1/FN1/COL15A1/ADAMTS9/AGT/LGALS1/ADAMTS3/TGFB1I1/FGF1/FBN1/LOXL1/CXCL12/SERPINB8/SERPINH1/…
GO:0044391	ribosomal subunit	86	0.529666	2.40862	2.54407e-06	0.000672907	0.000615933	3025	tags=87%, list=36%, signal=56%	MRPL23/MRPS18A/MRPL11/MRPL20/RPS6/AURKAIP1/MRPL15/MRPL21/RPS3/MRPL36/MRPL47/MRPL38/MRPS7/RPS9/MRPL16/RPS10/MRPL57/RPS4Y1/RACK1/RPS2/MRPS12/MRPL14/GADD45GIP1/RPL3/RPS7/MPV17L2/RPL8/MRPS11/DDX3X/RPL12/RPS4X/MRPL50/MRPL51/MRPL12/RPLP0/RPL7A/MRPS18C/MRPL22/RPS3A/RPSA/RBM3/MRPL13/MRPS17/MRPL17/RPL5/MRPS15/RPL13A/RPL10/MRPS33/MRPS34/MRPL3/MRPL4/RPL29/RPL13/MRPS26/MRPL28/MRPL1/MRPS2/MRPS6/RPL6/RPL19/RPL…
GO:0005788	endoplasmic reticulum lumen	146	0.415721	2.08107	2.48291e-05	0.00525385	0.00480901	1129	tags=31%, list=14%, signal=27%	COL1A1/WNT5A/COL21A1/STC2/SCG2/AMBN/COL5A2/TNC/GPC3/APOE/TIMP1/LTBP1/WNT7B/IGFBP7/ARSD/COL2A1/EVA1A/COL4A1/SPARCL1/FN1/COL15A1/LGALS1/PRSS23/MXRA8/GOLM1/FBN1/ARSJ/SERPINH1/GPX8/COL4A2/P3H2/COL18A1/DBI/COL4A5/SDF2L1/VWA1/CST3/PPIB/SERPING1/SDC2/ADAM10/COL9A3/ADAMTSL1/JMJD8/TOR1A
GO:0009986	cell surface	360	0.301798	1.71597	0.000159623	0.0241259	0.0220832	1050	tags=24%, list=13%, signal=22%	RSPO2/TPBG/S100A10/WNT5A/ROR2/TFPI/ADAMTS15/GREM1/SLIT2/CD9/CRYAB/TGFBR2/SULF1/TGFBR3/ANOS1/SRPX/LAYN/TSHR/ITGA2/HEG1/ITGA8/GPC3/F3/CD44/ANXA2/SULF2/BMP2/MAS1/IL13RA1/KISS1R/HLA-DPB1/LGALS3/BCAM/S1PR1/NLGN1/ITGA5/KCNA1/CLEC5A/EGFR/SDC4/ATP1A2/ADAMTS9/CX3CL1/TACR1/TCN2/LIFR/HLA-C/MXRA8/BTN3A2/HCN1/MBP/ACKR3/CXCL12/FCGRT/SLC7A11/CXCR4/PRNP/ANXA5/EGFL7/TNFRSF1A/FZD3/ADGRG6/ERMAP/SFRP4/PTPRK/FZD6/FZD…
GO:0098984	neuron to neuron synapse	262	-0.343672	-1.85598	0.000208035	0.0275126	0.0251832	1814	tags=34%, list=22%, signal=27%	EEF2K/CLSTN2/PPP1R9A/NEO1/CHRM1/GPR158/RUSC1/AKAP7/SCN8A/DLGAP2/CACNA1C/INSYN2A/ADORA1/CSMD2/PRRT2/DTNB/CDKL5/PLPPR4/NTSR1/EPHA4/NSG2/STXBP5/GRIA3/GRIN3B/CPEB1/PSD/ADAM22/GPER1/CPEB3/GRIA2/GRM3/PRKCG/LIN7A/DNAJC6/KCNK2/DNM3/DISC1/GRIP2/SLC16A7/SH2D5/SLC8A1/ARHGAP44/LRFN1/DLGAP1/P2RX4/SLC1A1/ACTN2/GRIN1/ANKS1B/SHISA7/PTPRD/GRM1/USP6/LRRC7/LNX1/GRID1/KCNH1/RGS7BP/GRID2IP/GRIK3/LRFN2/GRIN2D/PPFIA2/S…
GO:0061202	clathrin-sculpted gamma-aminobutyric acid transport vesicle membrane	7	-0.891238	-2.15734	0.000521564	0.0381549	0.0349244	22	tags=57%, list=0%, signal=57%	VAMP2/GAD1/SLC32A1/GAD2
GO:0000786	nucleosome	54	0.514719	2.12416	0.000546126	0.0381549	0.0349244	1589	tags=52%, list=19%, signal=42%	H3C7/H4C8/H2BC9/H2AC7/H3C4/H2BC7/H2BC17/H2AC11/H2BC8/H3C2/H1-5/H3C11/H2BC12/H2AC20/H3C8/H1-4/H2AC12/H2AC4/H2AC13/H2AC16/H3C6/H2AC21/H2AC15/RUVBL1/H2BC4/H1-3/H2AX/ACTB
GO:0070161	anchoring junction	458	0.270895	1.58364	0.000549644	0.0381549	0.0349244	924	tags=19%, list=11%, signal=18%	S100A11/CDH10/GJA1/DAB2/KRT8/PDLIM1/PERP/STXBP6/HMCN1/KRT18/CD9/SNTB1/ILDR2/LAYN/ITGA2/CAV1/TNC/SPRY4/HEG1/ITGA8/CD44/LYN/CCND1/ANXA2/ARHGAP22/CAV2/CLDN10/CDH20/FHL2/PGM5/ARHGAP24/OXTR/YBX3/MMP14/DSC2/ITGA5/KCNA1/EGFR/AJUBA/SDC4/CALB2/ATP1A2/PDLIM2/ADGRB1/RAB13/TGFB1I1/MYO1E/YAP1/MXRA8/FBLIM1/WDR1/NEDD9/CDK4/CXCR4/ANXA5/NRP1/VIM/LSR/PDLIM4/MAPK15/AIF1L/F11R/PKP2/CSRP1/CIB2/PARD3B/PPP1CA/PFN1/PTPR…
GO:0098590	plasma membrane region	667	-0.251454	-1.50564	0.000671129	0.0394475	0.0361075	1724	tags=30%, list=21%, signal=26%	CHRM1/IRS1/GPR158/ITPK1/RASGRP2/CHRNE/SLC26A3/CNTN2/UNC5A/AKAP7/PLCG2/SCN8A/CACNA1C/KCNJ9/INSR/FOSL1/UNC13B/SUSD4/ADORA1/CHRNA7/CSMD2/SLC4A5/PRRT2/CNR1/KCNC4/DTNB/C2CD5/CDKL5/SELPLG/DST/FXYD1/PLPPR4/AGER/LPAR1/KCNE1/ATP2B4/PCDH10/EFCAB7/EHD2/BBS1/KCNC1/EPHA4/TAS2R4/EPB41L3/NSG2/GRIA3/GABRB3/SLC12A5/SLC6A4/GRIN3B/ADAM21/PSD/ADAM22/ADAM23/PACSIN1/GPER1/DPP4/SVOP/ABCB1/JCAD/KCNJ11/STK39/AKAP6/GRIA2/…
GO:0005583	fibrillar collagen trimer	7	0.849291	2.07242	0.000878339	0.0442515	0.0405048	375	tags=43%, list=5%, signal=41%	COL1A1/COL5A2/COL2A1
GO:1990904	ribonucleoprotein complex	277	0.302957	1.66684	0.000978921	0.0470772	0.0430912	3109	tags=67%, list=37%, signal=43%	RBMS1/LGALS3/ZFP36L1/MRPL23/PWP2/RRS1/ZFP36/MRPS18A/RRP1/TARBP2/SLX9/SNRNP25/L1TD1/IMP3/PABPC4/HSD17B10/MRPL11/MRPL20/MAGOHB/DKC1/NFATC2/SNRPB/ALYREF/UTP14A/RPS6/EBNA1BP2/SRSF2/ELAVL2/AURKAIP1/HNRNPM/SRRT/MRPL15/GAPDH/MRPL21/BRCA1/RPS3/MRPL36/MRPL47/RPS19BP1/RUVBL1/LSM1/MRPL38/MRPS7/RPS9/MRPL16/HNRNPAB/RPS10/MRPL57/EIF3K/CD2BP2/NCL/NOP14/UTP15/HNRNPA1L2/RPS4Y1/RACK1/RPS2/ACTB/WDR46/MRPS12/MRPL14/…

## Sheet: MF- molecular function
ID	Description	setSize	enrichmentScore	NES	pvalue	p.adjust	qvalue	rank	leading_edge	core_enrichment
GO:0005102	signaling receptor binding	623	0.324312	1.95443	2.32654e-09	4.55769e-06	4.3592e-06	1044	tags=22%, list=13%, signal=20%	RSPO2/RSPO3/NTS/RELN/IGF1/SLIT3/GJA1/TTR/RARRES2/GFAP/WNT5A/NTF3/CXCL14/DAB2/GABRG1/BAMBI/ADM/S100B/LAMA2/IGFBP6/GREM1/CCN2/FST/SLIT2/STC2/SVEP1/SCG2/AQP1/LGI1/CD9/TGFBR2/NMU/NXPH2/TGFBR3/CCL2/AMBN/ITGA2/CAV1/TNC/ITGA8/LYN/TLR1/BMP2/PIK3AP1/EDNRB/APOE/SEMA3D/SNTG2/CAV2/TIMP1/C1QL1/FNDC5/TAC3/UNC93B1/PLSCR4/WNT7B/LGALS3/FBN2/OXTR/MMP14/SERPINE2/ARHGEF16/S1PR1/IGFBP7/BMP7/ADRA2C/NLGN1/NMB/ITGA5/COL…
GO:0005539	glycosaminoglycan binding	105	0.508567	2.40473	5.06734e-07	0.000496346	0.00047473	672	tags=27%, list=8%, signal=25%	RSPO2/RSPO3/SLIT3/NDNF/NELL1/ADAMTS15/CCN2/SLIT2/TGFBR2/SULF1/TGFBR3/ANOS1/LAYN/CD44/SULF2/APOE/NRP2/CCDC80/LTBP2/SERPINE2/ADAMTS1/BMP7/FN1/ADAMTS3/FGF1/FBN1/PRNP/NRP1
GO:0003735	structural constituent of ribosome	75	0.559094	2.4765	1.09682e-06	0.00071622	0.000685029	3025	tags=89%, list=36%, signal=57%	MRPL23/MRPS18A/MRPL11/MRPL20/RPS6/MRPL15/MRPL21/RPS3/MRPL36/MRPL47/MRPS7/RPS9/MRPL16/RPS10/MRPL57/RPS4Y1/RPS2/MRPS12/MRPL14/RPL3/RPS7/RPL8/MRPS11/RPL12/RPS4X/MRPL51/MRPL12/RPLP0/RPL7A/MRPS18C/MRPL22/RPS3A/RPSA/MRPL13/RPL22L1/MRPS17/MRPL17/RPL5/MRPS15/RPL13A/RPL10/MRPS33/MRPS34/MRPL3/MRPL4/RPL29/RPL13/MRPL28/MRPL1/MRPS2/MRPS6/RPL6/RPL19/RPL10A/RPS14/MRPL9/RPL26L1/MRPS23/MRPS14/RPS5/RPS20/RPL7L1/RP…
GO:0098641	cadherin binding involved in cell-cell adhesion	12	0.815537	2.3148	1.76552e-05	0.00432332	0.00413504	191	tags=42%, list=2%, signal=41%	S100A11/PDLIM1/STXBP6/KRT18/ANXA2
GO:0071837	HMG box domain binding	5	-0.937242	-2.04145	2.18528e-05	0.00475662	0.00454947	10	tags=60%, list=0%, signal=60%	ALX4/PAX3/DLX5
GO:0000978	RNA polymerase II cis-regulatory region sequence-specific DNA binding	522	-0.271469	-1.58488	0.000456671	0.049701	0.0475365	385	tags=7%, list=5%, signal=7%	ZNF501/ZNF578/GRHL2/TBX6/BCL6/NR2E3/ZNF704/NTN1/NR4A2/VAX2/GRHL1/DBP/SNAI1/POU3F1/KLF11/KLF2/POU3F2/HIVEP2/POU3F4/MEF2C/RORB/ZNF630/ZNF454/FEZF1/ATOH7/NPAS4/THRB/SIX3/ZNF132/PAX3/DLX2/DLX1/DLX6/SP9/DLX5/ZNF736
