# Supplementary material for: CEP290 deficiency disrupts ciliary axonemal architecture in human iPSC-derived brain organoids
Source: J Cell Sci. 2025 Oct 31;138(20):jcs264092. doi: 10.1242/jcs.264092 (PMC12633733; doi:10.1242/jcs.264092)
Supplement: Table S6. Selected ciliary genes: [file joces-138-264092-TableS6.xlsx]

## Sheet: ciliary genes cluster 7 vs rest
Comparison selected ciliary genes in cluster 7 compared to all other clusters (mutant cells only)
gene	p_val	avg_log2FC	pct.1	pct.2	p_val_adj
NPHP1	1.21852e-62	2.21631	0.382	0.09	2.19468e-58
IFT20	4.96921e-50	1.5275	0.693	0.326	8.95004e-46
TCTN1	8.6738e-41	1.56956	0.5	0.189	1.56224e-36
BBS4	2.59965e-39	1.45442	0.582	0.264	4.68222e-35
AHI1	1.0397e-37	1.28532	0.725	0.387	1.8726e-33
PCM1	3.40269e-27	-0.719654	0.829	0.939	6.12859e-23
RPGR	1.19751e-22	1.54327	0.325	0.131	2.15684e-18
FAM161A	3.47794e-17	1.19441	0.443	0.24	6.26412e-13
TMEM216	9.78697e-12	1.1666	0.3	0.156	1.76273e-07
ARL13B	2.61739e-09	0.515724	0.632	0.454	4.71419e-05
B9D1	3.60364e-06	0.671348	0.321	0.207	0.0649052
IFT88	7.40434e-05	0.435883	0.432	0.317	1
CCP110	9.88142e-05	-0.674604	0.304	0.402	1
IFT122	0.000708641	0.521445	0.254	0.176	1
IQCB1	0.0147944	-0.39246	0.507	0.548	1
TMEM67	0.0266342	0.307301	0.321	0.262	1
CC2D2A	0.390381	-0.334665	0.329	0.333	1

## Sheet: mutant vs control all cells
Comparison ciliary genes mutant versus control (all cells from all clusters)
Gene	p_value	log_fc	p_adj
CC2D2A	7.81935e-05	-0.0336686	0.000105791
ARL13B	0.00346671	0.00618487	0.00419655
B9D1	0.0194851	-0.00259362	0.0224079
TMEM216	9.11906e-18	0.0192591	4.19477e-17
AHI1	6.15329e-14	0.026782	1.76907e-13
NPHP1	5.07468e-13	0.0143128	1.29686e-12
NPHP4	1.11093e-05	0.00292094	1.70342e-05
TMEM67	1.80597e-20	0.0280992	1.03844e-19
TCTN1	3.17461e-16	0.0187899	1.21693e-15
BBS4	9.97023e-06	0.00445462	1.63797e-05
IFT20	4.05381e-15	0.0212588	1.33197e-14
IFT88	6.79459e-05	0.00418983	9.76722e-05
IFT140	0.0363211	-0.0045783	0.0397803
IFT122	0.991754	-0.0109959	0.991754
OFD1	7.67671e-23	0.0374715	5.88548e-22
IQCB1	1.56318e-09	0.0259878	3.59532e-09
PCM1	0.00212831	0.0178901	0.0027195
RPGR	6.32488e-09	0.0109802	1.21227e-08
CCP110	5.45746e-09	-0.0390929	1.14111e-08
RAB8A	2.64601e-33	0.0462519	6.08583e-32
FAM161A	6.67916e-08	0.0109787	1.1817e-07
ZNF423	2.23939e-27	0.0497526	2.57529e-26
RPGRIP1	0.166861	8.71432e-06	0.174446

## Sheet: mutant vs control cluster in 7
Comparison ciliary genes mutant versus control (only cluster 7 cells)
Gene	p_value	log_fc	p_adj
CC2D2A	0.673097	0.00324123	0.842108
ARL13B	0.121988	0.112862	0.70143
B9D1	0.790413	-0.0334782	0.842108
TMEM216	0.292623	0.0790325	0.723556
AHI1	0.6042	-0.0368974	0.842108
NPHP1	0.786904	0.0197652	0.842108
NPHP4	0.203208	0.0652681	0.723556
TMEM67	0.173887	0.0934171	0.723556
TCTN1	0.641117	-0.0453707	0.842108
BBS4	0.755585	0.0180022	0.842108
IFT20	0.773389	-0.0470106	0.842108
IFT88	0.805494	0.0114109	0.842108
IFT140	0.455621	-0.0456099	0.842108
IFT122	0.870545	0.000886449	0.870545
OFD1	0.326179	0.0516736	0.723556
IQCB1	0.0229872	0.185517	0.198924
PCM1	0.620431	-0.0113367	0.842108
RPGR	0.346048	-0.091398	0.723556
CCP110	0.0259466	-0.152686	0.198924
RAB8A	0.29625	-0.0648359	0.723556
FAM161A	0.250184	0.0989815	0.723556
ZNF423	0.0251125	0.193452	0.198924
RPGRIP1	0.486974	0.00989631	0.842108
